# Supplementary material for: First steps towards sustainability? University freshmen perceptions on nature versus environment
Source: PLoS One. 2020 Jun 15;15(6):e0234560. doi: 10.1371/journal.pone.0234560 (PMC7295217; doi:10.1371/journal.pone.0234560)
Supplement: S1 Dataset — (XLSX) [file pone.0234560.s001.xlsx]

## Sheet: envionment
ID	INS	age	sex	Umwelt Begriff	I live / surround me	anthrophocentric influence	human	animals	plants	organism	environmental protection	we live / surround us	habitat	planet earth	interaction between organism	unbelebt	ecosystem	nature
1	2	19	1	0
2	4	18	2	Mich umgeben Flora und Faua in ihrer chemischen und biologischen Komplexität				1	1						1
3	3	19	2	0
4	3	19	2	Flora und Fauna				1	1
5	3	20	2	Alles was de Menschen umgibt, die "Umgebung" in der wir leben								1						1
6	6	19	1	Welt um uns herum								1		1
7	5	20	2	0
8	3	19	2	Natur (Flora und Fauna), auch andere Menschen				1	1			1						1
9	2	20	1	Wildnis, Natur, Luft												1		1
10	5	20	2	Mitmenschen, Tiere, Natur				1				1						1
11	4	19	2	Das Ökosystem, alles was uns umgibt, das Gleichgewicht zwischen Mensch und Tier, Pflanzen			1	1	1			1	1				1
12	4	19	2	Natur und was alles erschaffen (vom Mensch) worden ist		1	1											1
13	2	20	2	die verschiedenen Ökosysteme der Erde									1	1
14	5	19	2	das was uns belebt + ubelebt umgibt + uns versorgt						1		1
15	3	19	1	Natur, Lebewesen aller Art						1								1
16	4	20	2	Natur														1
17	3	18	1	Die Welt, die uns umgibt und ihre bzw. unsere Wechselwirkungen miteinander								1		1	1
18	4	20	2	mehr oder weniger "natürliche" Umfeld interagiere der Lebewesen mit unbelebter Natur									1		1			1
19	4	19	2	Natur, insgesamt die Erde										1				1
20	3	18	2	0
21	4	19	2	Das was mich umgibt.	1
22	2	19	2	Natur, aber auch Gesellschaft								1						1
23	5	19	2	Ntur, Menschen (Liebe deinen Nächsten, wie dich selbst)			1					1						1
24	2	18	2	die unmittelbare Umgebung außerhalb von 4 Wänden, alles was Einfluss auf einen übt und geübt wird		1							1
25	3	21	2	Mitmenschen, Umgebungsatur (?)								1	1
26	5	23	1	Natur, Mensch, Tier, dieser Planet			1	1						1				1
27	3	18	2	Interaktion des Menschen mit seiner Umgebung			1						1		1
28	4	19	2	alles ?? das Indivduum						1
29	4	20	2	alles was mich umgibt (Lebewesen)	1					1
30	4	20	1	alles belebte und unbelebte was uns umgibt						1						1
31	3	19	1	Alles was uns umgibt								1
32	5	20	2	Zusammenarbeit Mensch / Natur			1											1
33	3	18	1	Natur mit Tieren und Pflanzen				1	1									1
34	4	33	2	was uns umgibt								1
35	3	19	NA	Umwelt
36	4	19	2	alles was zur Natur gehört und den Menschen beeinflusst, aber auch von Menschen bearbeitet / verändert wird		1	1											1
37	4	19	2	Natur, draußen														1
38	2	20	1	Das Zusammenspiel zwischen Gesellscahft und Natur								1						1
39	4	18	2	Natur														1
40	6	18	1	0
41	5	19	1	Ökosystem aus Biologie und Biozöne unter Einbindung des Menschen			1								1		1
42	3	18	2	Natur und das Geschehen bzw. die Erde										1				1
43	5	19	2	Natur, Einflüsse auf Natur		1												1
44	5	20	2	Mitmenschen, Natur, Verkehr, Naturkatastrophen und -wunder -> alle Faktoren und noch mehr spielen alle eine wichtige Rolle in der Umwelt		1						1						1
45	4	19	1	bzgl. Organismen: alle für einen Organismus relevanten biotischen & abiotischen Faktoren						1						1
46	6	22	1	Alles uns im Alltag umgebende, dass nicht Menschenhand-gemacht ist									1
47	5	20	2	Nicht nur Natur, auch menschliche Umgebung			1						1					1
48	4	20	2	0
49	4	19	1	Die Welt /Das Ökosystem in der/dem wir leben und davon abhängig sind								1		1			1
50	3	20	1	Alles um uns herum, was noch nicht vom Menschen zivilisiert wurde			1					1
51	5	18	2	0
52	3	18	2	Natur und Menschen und Tiere mit denen ich in Verbindung stehe			1	1										1
53	5	20	1	Das was uns umgibt, was auf uns Einfluss hat und auf was wir Einfluss haben		1						1
54	7	20	1	Alles was den Betrachter umgibt								1
55	3	18	2	Die ganze Welt; Ressourcen, Natur, Politik, Wissenschaft, Zwischenmenschlichkeit							1	1		1				1
56	3	19	1	0
57	6	20	2	Nicht nur im biologischen Sinne sondern auch was der Mensch erschaffen hat -> Firmen,…			1
58	5	19	2	Gebiet in dem wir leben und das wir beeinflussen		1				1
59	4	19	2	0
60	4	19	2	Die Natur und alles natürliche und unnatürliche, was uns umgibt						1		1				1		1
61	5	21	2	Natur, Ökologien, Lebensräume d. Tiere, Wechselwirkung Mensch Natur			1								1			1
62	4	19	2	Natur in Verbindung mit Menschen			1											1
63	5	23	2	Unmittelbare Umgebung anderen Wechselbeziehungen ?									1		1
64	4	22	1	vom Menschen ungeformte Landschaft- und Tierwelt		1	1	1
65	4	NA	2	Alles um mich herum, was nicht ich bin lebend und unbelebt	1					1						1
66	5	22	1	0
67	6	19	1	nicht besiedelte Flächen (Wälder, landwirtschaftliche ? Flächen)					1
68	3	19	2	Das Ökosystem													1
69	4	20	2	Natur														1
70	6	21	2	Zusammenwirken von Mensch u. Natur			1								1			1
71	3	20	1	Die Umgebung eines Menschen, oft auch mit Prägung auf Natur			1						1					1
72	3	29	2	die Welt um uns								1		1
73	4	24	2	Die Natur , die geschützt werden sollte							1							1
74	3	23	2	das, was den Menschen und alle anderen Lebewesen umgibt			1			1		1
75	4	22	2	Umweltschützer, Greenpeace, Fairtraid, Schutz der Umwelt							1
76	4	24	2	Umgang mit Natur & Erde										1				1
77	3	19	2	Natur: Flora, Fauna um uns herum				1	1			1						1
78	4	22	2	Alles, was mich umgibt: sowohl Natur als auch Tiere& Menschen	1		1	1										1
79	3	21	2	Natur														1
80	4	19	2	Alles das, was mich als Mensch außerhalb meiner eigenen Persönlichkeit umgibt. (Bsp.: Freunde, Familie, Natur…)	1		1					1						1
81	4	22	2	Die Welt die mich umgibt	1									1
82	5	25	2	Leben auf dem Planeten im weitesten Sinne						1				1
83	2	21	2	Natur, aber auch als "Raum" in dem wir leben, alles was um uns drum herum passiert					1			1						1
84	4	20	2	Alles was uns "natürlich" umgibt								1
85	3	22	2	Alles, was sich um den Menschen herum befindet			1					1
86	4	22	2	Natur und "Kultur" & wechselseitige Verbindungder beiden								1			1			1
87	5	20	2	Die Welt, die mich umgibt	1									1
88	5	21	2	Belebte und unbelebte Welt, in der ich lebe	1					1						1
89	6	22	2	Natur, die nicht/schwach vom Mensch beeinflusst ist		1	1											1
90	3	22	1	Alles
91	5	20	2	Interaktivität von Mensch mit Natur/Ressourcen und [unleserlich, 1 Begriff].			1				1				1			1
92	3	22	2	Alles, was "draußen" vor sich geht. Sowohl die Natur als auch sonstige Umgebung.									1					1
93	4	21	2	0
94	6	21	1	Alles
95	3	22	2	Die belebte und unbelebte Umgebung						1			1			1
96	5	23	1	0
97	5	21	2	1) die Natur, also das, was uns umgibt 2) das soziale Umfeld in der Gesellschaft								1						1
98	4	21	2	Natur in verbindung mit Bevölkerung, Natur <-> Mensch			1											1
99	5	26	2	Natur und alles, was dazu gehört														1
100	4	22	1	Natur														1
101	5	21	2	Belebte & unbelebte Umgebung						1			1			1
102	2	22	2	biol. Umwelt, in der wir leben								1
103	4	19	2	die Natur unter uns								1						1
104	4	23	2	Zusammenspiel Natur & Tier				1							1			1
105	5	21	1	Alles außer Mensch			1
106	5	23	2	Lebensraum aller Lebewesen auf dieser Erde						1			1	1
107	5	27	2	Alles um mich herum, sowohl Mensch-Gemachtes als auch Natur	1	1	1											1
108	3	23	1	Alles das, was uns umgibt								1
109	4	26	1	Flora und Fauna, die uns umgibt				1	1			1
110	2	21	2	Alles, was um uns passiert und der Ort, wo wir leben. Es gehört sehr viel zur Umwelt.								1
111	3	21	2	0
112	4	23	1	Alles
113	5	23	2	0
114	7	30	1	Alle uns umgebenden botischen und abiotischen Faktoren						1		1				1
115	4	20	2	unser Lebensraum								1	1
116	5	23	2	Wald, Natur, aber auch der eigene Hausgarten; unsere Nahrung; Berge; Alpen; eigentlich fast alles, das mich umgibt	1													1
117	5	20	2	natürliches System, in dem wir leben								1					1
118	4	22	1	Im Endeffekt das ganze Umfeld, worin ich lebe mit Natur, Gesellschaft und anderen Menschen.	1		1					1						1
119	4	21	2	Alles in meiner direkten Umgebung, sowohl auch global. Umwelt befasst auch alle Ökosysteme.									1	1			1
120	4	20	2	Umfeld, in dem man sich bewegt								1
121	NA	22	1	Alles
122	5	20	2	lebende und leblose Umgebung, Tiere, Pflanzen, Pilze, Felsen, Boden				1	1	1						1
123	5	21	2	alles was uns umgibt, Natur aber auch menschgemachte Lebensräume		1						1	1					1
124	4	22	1	Alles
125	NA	25	2	0
126	4	21	1	0
127	2	21	2	Natur														1
128	2	23	1	das ganze Weltökosystem										1			1
129	4	19	2	Natur, Pflanzen und Tierwelt				1	1									1
130	5	21	2	Mensch, Tier, Pflanze, Ökosysteme			1	1	1								1
131	6	23	2	biotische Umwelt, Luft, Wasser, Ressourcen						1	1					1
132	3	26	1	Ökosystem, Planet Erde										1			1
133	3	20	2	umgebende Natur, soziales Umfeld								1	1					1
134	4	27	1	Zusammenspiel Mensch und Welt			1							1	1
135	3	20	2	Welt, i.e. Natur, Organismen darin etc., um einen herum						1		1		1				1
136	4	19	1	(Zeichen für "entspricht mehr oder weniger") Natur														1
137	6	22	1	die Natur														1
138	3	20	2	0
139	4	22	2	0					1
140	6	21	1	mein Biotop (nicht der Teich)
141	6	21	2	0
142	4	21	2	Alles in unserer Umgebung, also nicht nur die Natur sondern auch alle Mitmenschen usw.								1	1					1
143	3	21	1	0
144	4	22	2	0
145	6	20	1	Raum, in dem der Mensch lebt			1					1
146	5	20	2	0					1
147	5	26	2	die umgebende Natur, Flora und Fauna				1	1									1
148	4	22	1	Alles, was um mich herum lebt, Pflanzen, Tiere, Erde	1			1	1					1
149	5	21	2	alles um uns								1
150	5	21	1	Die Natur und alles, was mit ihr in Verbindung steht.														1
151	4	21	1	Alles
152	NA	22	2	Die Welt um mich herum. Mein Planet Erde.	1									1
153	4	21	1	außerstädtischer Ort
154	NA	35	1	die Erde als Ökosystem										1			1
155	4	19	2	alles um mich herum	1
156	4	21	2	alles um einen herum								1
157	6	23	1	Das Umfeld und die ganze Welt									1	1
158	5	23	2	meine direkte Umgebung									1
159	4	22	2	unser Ökosystem (Pflanzen, Tiere, …)				1	1								1
160	3	19	2	unsere Welt im Naturbereich										1				1
161	5	34	1	Alles, mit dem ich als biologisches Wesen interagiere.											1
162	5	24	2	0
163	3	22	2	alles um mich herum --> belebte Umwelt, unbelebte Umwelt	1					1						1
164	4	21	2	Die natürliche & von uns konstruierte Welt um uns herum, deren Interaktionen										1	1
165	4	39	1	0
166	6	21	1	äußere Einflüsse, die auf mich einwirken		1
167	4	22	2	biol., physikalische, chemische Phänomene, die die Natur/Welt verändern im Großen und im Kleinen										1				1
168	5	19	1	0					1
169	2	22	2	alles, was mich umgibt	1
170	NA	22	2	0
171	4	28	1	Alles um mich rum. Ich und die Welt	1									1
172	3	24	2	Alles, was es auf der Erde gibt.										1
173	2	21	2	0
174	5	23	2	Die Welt, in der wir heute leben unter dem Aspekt, was für einen Einfluss der Mensch auf sie hat.		1	1					1		1
175	3	23	1	Welt um einen herum								1		1
176	4	24	2	alles um mich herum	1
177	3	40	2	Das um mich herum.	1
178	5	22	2	nahgelegene Umgebung									1
179	4	23	2	Alles
180	6	23	1	Alles um mich herum	1
181	4	29	2	Mein Umfeld, alles um mich herum bis zum All (Menschen, Pflanzen, Meer/Ozeane, …)			1		1					1		1
182	3	19	1	(natürliche) Umgebung von Menschen			1						1
183	4	20	1	alles, was den Menschen umgibt			1					1
184	3	21	1	0
185	3	18	2	Wechselwirkung von versch. Faktoren											1
186	4	18	2	mehrere verschiedene Biotope, die zusammen leben sollen											1
187	3	23	1	Die Welt um uns herum								1		1
188	4	21	1	Vögel and shit				1
189	4	20	1	Natur, Atmosphäre, Boden												1		1
190	4	21	1	Alles, was lebt						1
191	3	21	2	unser Zuhause									1
192	3	20	1	Lebensraum; Tiere, Pflanzen				1	1				1
193	4	19	2	Die Natur als Ganzes verstehen, nicht nur auf die 10 m2 um einen herum achten														1
194	2	19	1	Alles außer mir								1
195	2	20	1	Natur														1
196	2	19	1	Die Welt um uns (Natur, Lebensräume etc.)									1	1				1
197	5	26	2	Natur, andere Kulturen, Regionen, Ökosysteme													1	1
198	5	20	1	was um mich gerade ist	1
199	4	20	2	0
200	4	20	2	Alles um den Menschen herum			1					1
201	1	20	1	0
202	6	19	1	Alles außer selber									1
203	4	21	1	Meine Umgebung in welcher ich lebe und alles, was einen Effekt darauf hat.	1								1
204	3	23	1	Die Umgebung bis 60m Abstand									1
205	4	21	2	Da wir ja in der Umwelt leben, verstehe ich alle Sphären des Planeten und ihr Zusammenspiel.										1	1
206	NA	20	2	Der natürliche Raum der Erde										1
207	4	21	2	0
208	5	22	2	Der Raum, in dem sich der Mensch bewegt			1
209	4	20	2	Was mich umgibt (Mitmenschen, Natur)	1							1						1
210	5	25	1	was uns umgibt								1
211	NA	20	1	Alles um uns herum	1
212	5	20	2	unsere naturelle Umgebung									1					1
213	5	21	2	alles um mich herum, Natur (vor allem), alles Grüne, Wald… Tiere --> Flora & Fauna	1			1	1									1
214	5	26	2	alles um mich herum	1
215	6	20	1	Lebensraum, einer der wichtigsten Güter für den Menschen, jedoch zu wenig respektiert		1	1						1
216	4	23	1	Die Welt, das Milieu, das, was uns umgibt und mit welcher wir ständig in Wechselwirkung stehen								1		1	1
217	4	21	1	Die natürliche Umgebung an meinem Lebensort oder auch die natürliche Umgebung irgendwo									1
218	6	20	2	die Natur und alle Mitmenschen, sowohl Gebäude als auch alles, was auf den Mensch und unsere Umgebung einwirkt			1					1	1					1
219	5	19	1	die natürlichen bestehenden Systeme des Lebens in unserem Umfeld + Planet										1
220	5	21	1	die natürliche Umgebung des Menschen			1						1
221	5	26	1	0
222	5	24	2	Welt um mich herum (Natur, Mitmenschen)	1							1		1				1
223	3	30	2	Recycling, kein Abfall auf Straße werfen, zur Natur Sorge tragen							1							1
224	2	22	2	Das Umfeld, in dem man lebt, wo man wohnt und unter welchen Bedingungen dass man wohnt.								1	1
225	4	20	2	Alles um uns herum								1
226	3	21	2	Alles, was um uns herum ist. Die Menschen, die Gesellschaft und die natur und Umgebung um uns.			1					1	1					1
227	3	19	2	Natur, alles um uns herum								1
228	2	19	2	0
229	6	19	2	0
230	5	26	2	0
231	5	21	1	Natur, Ressourcen, Landschaften, Pflanzenwelt					1		1		1					1
232	3	25	2	Lebensraum für Mensch und Tier			1	1					1
233	6	19	2	Beziehung Mensch-Natur			1	1							1			1
234	4	21	2	unseren Lebensraum									1
235	5	21	2	Alles, was uns umgibt, am leben hält und Leben ermöglicht.	1							1
236	3	20	2	Alles außerhalb meiner gewohnten (alltäglichen) Umgebung									1
237	3	20	2	0
238	3	21	2	0
239	4	19	2	0
240	2	21	1	Ökosystem Erde, alles darin										1			1
241	3	20	2	Die Welt in der wir leben und aus der wir unsere Ressourcen nehmen							1	1		1
242	2	21	1	Flora und Fauna und ihr Zusammenspiel				1	1						1
243	3	19	1	Umgebung, die man sich mit vielen Menschen teilt, verletzlicher und empfindlicher Ort			1						1
244	3	22	2	Alles was uns auf der Erde umgibt								1		1
245	5	19	1	was mich umgibt	1
246	3	19	2	Alles um einen herum, Natur, Stadt, Gesellschaft		1						1						1
247	4	20	2	meine Umgebung, die Natur in der Schweiz								1	1					1
248	4	22	2	Der Teil um mich. Natur	1													1
249	5	21	2	Natur, Planet Erde, die Welt um uns, Pflanzen, Tiere				1	1					1				1
250	5	21	2	Natur														1
251	3	20	2	Alles um mich herum	1
252	5	20	1	[unleserlich ] und nicht vom Mensch erschaffene			1
253	5	24	1	Alles, was um uns geschieht								1
254	4	21	2	0
255	4	19	2	Natur, die Welt in der wir leben								1		1				1
256	5	20	2	Alles, was mit dem Menschen interagiert und in seiner Umgebung lebt.			1								1
257	4	23	2	Erde, die uns umgibt								1		1
258	2	20	2	Natur														1
259	2	20	2	natur & Atmosphäre												1		1
260	6	19	2	Umwelt ist alles auf der Erde, ob Städte oder Wälder, alles gehört zur Umwelt		1								1
261	5	23	2	alles und jeder, der mich umgibt	1
262	6	20	2	Alles um uns herum								1
263	3	20	1	[unleserlich]system der Natur														1
264	3	18	2	Natur und so														1
265	3	21	1	Alles ist Umwelt
266	6	20	1	Alles, was nicht mich ist
267	5	18	1	Alle Prozesse der Natur											1			1
268	4	19	2	Alles rund um uns								1
269	5	20	2	Alles um mich herum. Großes Zusammenspiel von Tieren/Wälder/Meere etc.	1			1							1	1
270	5	22	2	Alles, was uns umgibt, was von "Natur aus" besteht								1						1
271	4	22	2	alles, was um uns herum ist								1
272	3	19	2	Alles rund um mich	1
273	4	22	2	0
274	3	19	2	0
275	4	19	2	0
276	3	19	2	0
277	3	21	2	Die Welt um uns								1		1
278	7	20	2	Perzeption der neuronalen Reize meines Körpers zu mein Gehirn
279	5	22	2	ist wie wir mit der Welt umgehen & was alle betrifft		1								1
280	5	19	2	Alles, womit & worin wir leben, das was uns umgibt und mit dem wir zusammenleben (Lebewesen und Nichtlebewesen)						1		1				1
281	4	20	1	Umfeld des Menschen, nicht nur Flora und Fauna, sondern auch in der Stadt. Alles, womit der Mensch räumlich in Verbindung ist.		1	1	1	1
282	5	18	2	unsere Umgebung, die wir respektieren sollten									1
283	3	29	2	alles um mich	1
284	4	21	1	draußen									1
285	5	20	2	Zusammenspiel Mensch, Tier, Pflanzen, Zusammenleben			1	1	1						1
286	4	21	2	Natur, Wald, Tiere, Ressourcen				1			1							1
287	2	19	2	mich umgebende Naturwelt	1													1
288	6	19	2	Alles, was uns umgibt								1
289	4	20	2	0
290	4	18	1	0
291	3	18	2	unsere Umgebung von Mensch, Natur, Tiere, und der Wandel dieser Dinge			1	1					1					1
292	5	21	2	Alles, was rund um den Mensch geschieht			1					1
293	3	20	2	Natur, unser Lebensraum									1					1
294	4	20	2	(Welt) alles um Menschen herum			1		1			1		1
295	6	20	2	Alles um den Menschen herum			1					1
296	5	NA	2	Mensch, Natur, Pflanze, Tier --> alle Lebewesen auf dem Planeten! Symbiose/gegenseitiger Nutzen!			1	1	1	1				1	1			1
297	3	19	2	0
298	4	22	2	0
299	2	22	2	Natur, Ökosystem, Lebewesen						1							1	1
300	5	20	2	Das Geschehnis der Natur was außerhalb des Menschlichen Lebens passiert & abgeht			1											1
301	3	23	2	Die Welt										1
302	4	19	2	Die Erde										1
303	5	23	1	Meine Verbindung mit allem was mich umgibt, inkl. Wald, Wetter, Menschen.	1		1									1
304	3	24	1	0
305	3	21	1	Natur, Naturschutz, Flora & Fauna				1	1		1							1
306	4	20	2	0
307	4	21	2	Alles, was um mich herum ist	1
308	6	21	1	0
309	3	22	2	Natur, aber auch Städte/Orte, die von Menschen beeinflusst		1	1											1
310	5	20	2	Zusammenspiel von Natur und der Gesellschaft								1			1			1
311	4	23	1	Alles
312	3	22	1	die Atmosphäre, Welt um uns								1		1		1
313	5	22	2	die Welt um uns								1		1
314	5	21	2	0
315	5	20	2	Alles auf der Erde, mehr spez. die Natur										1				1
316	2	22	2	Welt (Natur/Nicht-Natur) um mich herum	1					1				1		1		1
317	4	23	1	WM es ökologisch ist [??]
318	4	21	2	Ökosystem zwischen Mensch, Natur, Tieren			1	1									1	1
319	5	22	2	Umgebung									1
320	4	22	2	0
321	2	22	1	0
322	3	20	1	0					1
323	3	21	2	0
324	3	21	1	0
325	3	21	1	0
326	5	23	1	Alles
327	5	20	2	Das, was uns "circonda" [umgibt?]								1
328	3	22	2	Natur, Klima												1		1
329	2	22	2	0
330	5	20	2	Der Raum, in dem wir leben								1	1
331	5	22	2	Alles um mich herum								1
332	3	20	1	0
333	3	21	2	0
334	2	21	2	Natur, Luft, Landschaften												1		1
335	5	21	2	0
336	4	22	1	0					1
337	4	21	2	Welt mit Mensch, wie das Gleichgewicht ist			1							1	1
338	4	31	2	0
339	5	23	2	Umgebung des eigenen Lebens									1
340	5	25	2	Umgebung eines Individuums (ökologisch)						1			1
341	3	22	2	Zusammenspiel von Allem; Lebensraum									1		1
342	2	21	2	Zusammenspiel von allem, Lebensraum									1		1
343	3	21	2	Zusammenspiel von Lebewesen mit der Natur (Fauna, Gewässer, …)					1				1		1	1		1
344	3	21	2	Ich verbinde damit in erster Linie Natur mit Umwelt														1
345	3	20	2	Die ganze Natur, Tiere, Wald				1										1
346	4	22	2	Die Natur inkl. Menschen; Alles, was uns umgibt			1					1						1
347	3	20	2	Natur														1
348	3	23	2	Die Welt, die um den Menschen herum ist, die wir leider oft nicht bemerken.			1					1		1
349	4	23	2	0
350	3	21	2	0
351	3	21	2	Umwelt ist der Ort um mich. Die Natur in ihrer eigentlichen Form.									1					1
352	4	20	2	natur, Wald, Wiese, Luft, Wetter												1		1
353	4	20	2	0
354	3	20	2	0
355	2	19	2	auf Personen bezogen: persönliches Umfeld/personeller Umgang; nicht personenbezogen: Flächen/Gebiete/Mechanismen der Natur			1											1
356	3	20	2	0
357	4	21	2	0
358	4	20	1	Natur														1
359	4	20	2	unser Umfeld									1
360	2	22	1	Umgebung, Lebenswelt des Menschen und Tierwelt			1	1		1			1
361	3	22	1	0
362	3	22	1	Bäume, Tiere, Luft				1								1
363	6	20	2	Der ganze Raum um den Menschen herum			1					1
364	4	22	2	Raum, in dem wir uns befinden								1
365	3	22	2	Alles um uns herum, Menschen, Tiere, Pflanzen, Erde			1	1	1			1		1
366	4	22	1	k.A.
367	5	20	1	Alles rund um den Menschen			1					1
368	4	20	2	Natur, was uns umgibt, Menschen			1					1						1
369	2	25	2	was uns umgibt								1
370	4	20	2	Natur, der Ort wo man lebt								1						1
371	3	19	2	alles, was um uns herum ist								1
372	5	20	2	die Welt um mich herum								1		1
373	3	21	2	0
374	4	20	2	meine Umgebung, Natur									1					1
375	3	21	1	Umgebung, in der wir leben								1	1
376	5	21	1	Alles, was ich mit meiner Handlung beeinflussen kann		1
377	3	21	2	psychologisch ist es alles, was uns umgibt								1
378	4	20	2	Natur, Interaktion des Mensch mit dieser Tierwelt/Pflanzenwelt/Evolution, Beziehungen der versch. Systeme, Erde/Atmosphäre etc., aktuelles Gleichgewicht				1	1					1	1	1		1
379	3	20	2	Alles, was mich umgibt	1
380	3	20	2	Tiere in ihren Lebensräumen, aber auch die Natur selbst mit all ihren Einheiten & Funktionen				1					1					1
381	5	21	2	Natur pur; Mitmenschen; Klima								1				1		1
382	5	27	1	Das Habitat in dem wir wohnen								1	1
383	5	30	1	0
384	3	28	1	alle natürlichen Ressourcen; Ökosysteme							1						1
385	4	29	1	Das, was jeden umgibt, also auch von Menschen geschaffene Dinge			1					1
386	3	19	1	Natur														1
387	4	19	1	Spazieren, Spielen					1
388	3	19	1	0
389	5	22	1	Natur, Umfeld in dem wir leben								1	1					1
390	5	20	1	Gesellschaft, Natur								1						1
391	3	21	1	Lebensraum des Menschen & anderer Lebewesen			1			1			1
392	4	19	1	Alles was
393	3	19	1	Alles, was nichts mit mir zu tun hat
394	3	19	1	Das, was mich umgibt, wenn ich zur Tür rasugehe	1
395	3	21	1	Natur etc.														1
396	2	21	2	0
397	5	23	2	Mein ganzes Umfeld Natur, Menschen --> das Zusammenspiel			1						1		1			1
398	2	19	1	Natur														1
399	6	19	2	Die Umgebung des Menschen			1						1
400	3	19	2	Die Umgebung des Menschen			1						1
401	4	20	2	alles, was mich umgibt, die Welt um mich herum	1									1
402	3	24	2	Lebensplatz für alle Lebewesen						1			1
403	4	18	2	Umgebung um einen herum, alles externe um einen herum was lebt						1		1	1
404	4	18	2	Alles lebende aus unserer Umgebung von Gräsern & Pilzen bis hin zu Tieren				1	1	1			1
405	6	19	1	Umgang mit unseren Ressourcen auf unserer Welt							1			1
406	3	21	1	unser direktes Interaktionsumfeld											1
407	4	19	2	unser Lebensraum									1
408	4	20	2	natur, Ökosystem, alles was noch unberührt ist					1								1	1
409	5	19	2	Lebensraum aller Lebewesen						1			1
410	5	21	2	alles um den Mensch herum, Natur, Wetter			1					1				1		1
411	2	19	2	Die Lehre, welche sich mit der menschlichen Umgebung beschäftigt. Diese wird versucht den Menschen nahe zu bringen.			1					1	1
412	6	30	1	Ekosystem													1
413	3	20	2	Erde und Natur										1				1
414	6	21	2	Alles was nicht Gebäude sind									1
415	4	22	2	Natur, alles um einen herum								1						1
416	6	19	2	Alles, was sich um uns befindet --> Zusammenleben Mensch - Natur			1					1						1
417	5	20	2	Alles um das Individuum, 360°						1		1
418	3	23	2	Zusammenleben und Verständnis von allen Lebewesen und Regionen (Flora & Fauna)				1	1	1					1
419	4	21	2	Alles, was unsere Welt zu bieten hat an Pflanzen, Meere, Berge und dessen Schutz!					1		1			1		1
420	5	19	2	0
421	3	23	1	Die Umgebung, in der man lebt								1	1
422	3	26	2	Natur; Umwelt als das mich umgebende (Menschen, Institutionen, etc.), einwirkende Faktoren		1	1											1
423	3	21	2	Umgebung, Mitmenschen								1	1
424	2	20	1	Natur, Lebensraum									1					1
425	4	24	1	0
426	4	22	2	Natur, Städte … ganze Erde		1								1				1
427	5	21	1	Alles, was uns umgibt, indirekt oder direkt								1
428	4	25	2	Alles uns Umgebende inkl. Tiere				1				1
429	3	21	1	(Natur, alles was sie betrifft und) die menschliche Umgebung --> Erde			1						1	1				1
430	6	19	2	0
431	1	19	2	0
432	NA	18	2	0
433	2	21	1	Alles, was die Natur & eigene Umfeld betrifft									1					1
434	4	20	1	0
435	4	20	2	Tiere, [unleserlich], Natur, (Mitmenschen)				1				1						1
436	7	22	1	Der Umwelt ist alle, das auf die Erde existiert										1
437	4	22	2	Natur, Mitmenschen								1						1
438	NA	24	1	0
439	NA	25	1	0
440	4	20	2	was mich umzingelt	1
441	3	23	1	Lebensraum, in dem wir (Menschen) uns bewegen, was uns umgibt			1					1	1
442	5	21	NA	was uns umgibt								1
443	4	20	2	Die Umgebung in der wir leben mit den dazugehörigen Wechselbeziehungen								1	1		1
444	3	20	1	Die naturbeassene Erde ohne den Eingriff des Menschen										1				1
445	3	23	1	Alles, was nicht ich bin, sowohl Kultur als auch Natur								1						1
446	4	21	2	Die Welt um einen herum, Sowohl Natur als auch Städte		1						1		1				1
447	3	22	2	Alles was den Menschen umgibt			1					1
448	3	25	2	"Die Welt die mich umgibt", dazu gehören nicht nur natürliche Systeme sondern auch Siedlungsgebiete, Industrie,…	1	1								1	1
449	4	20	1	Bildung zum Thema Umwelt (? nur Natur), alles rund um den Menschen			1					1						1
450	2	23	2	Mensch, Tier, Natur			1	1										1
451	5	21	2	alles auserhalb meines Geistes (Seele etc), exogene Einflüsse		1
452	6	20	1	Die Natur um den Menschen herum			1					1						1
453	6	20	1	alles ausserhalb seines eigenen Handelns
454	4	18	2	Die Welt (Natur und Mitmenschen) in der wir uns bewegen								1		1				1
455	4	21	2	Verhältnis zwischen dem "Lebensraum" des Menschen (Stadt, Dorf, etc) und der Natur und die Auswirkungen der jweiligen Seiten aufeinander		1	1						1					1
456	4	19	2	0
457	4	53	1	das, was mich umgibt	1
458	3	20	2	0
459	2	21	1	Den natürliche Lebensumfeld es Menschen			1						1
460	3	22	1	alles was einen umgibt								1
461	4	23	2	alles was um den Menschen ist			1					1
462	4	24	1	0
463	3	21	2	Natur & der ort der uns umgibt (ebenfalls Menschen)			1					1						1
464	4	20	2	Natur, was uns umgibt, wovon wir ein Teil sind								1						1
					45	26	84	45	39	34	13	128	81	71	36	29	18	146

## Sheet: emotions
ID	INS	age	sex	Natur Emotionen	Respekt (u.a. vor Naturgewalten)	Neugier	Faszination	admiration			Freizeit / Hobby / Gemeinschaft	Glück / glücklich	Vertrauen / Lebensgefühl	Lebensgefühl / Zufriedenheit	Heimat / Kindheitserinnerungen	Fröhlichkeit / fröhlich	joy			Schön(heit)	Natur schätzen / schützen	Frische Luft / frei atmen	unberührte / grüne Landschaft	Schöpfung	Bewunderung	Liebe (zur belebten und unbelebten Natur)	aesthetic appreciation			Freiheit / frei	Ruhe / Stille	Entspannung / ausruhen	Erholung / Ausgeglichenheit	Inspiration / Meditation / Kraft	Abschalten vom Alltag / Rückzugsort	Frieden	Seele baumeln lassen / Wohlempfinden	calmness			Probleme /Abhängigkeit	Bequemlichkeit etwas am Verhalten zu ändern	Sorge /Unverständnis	gefährlich / Gefahr	uns um Natur kümmern	anxiety
1	2	19	1	Gleichgültigkeit				0	0	0							0	0	0								0	0	0									0	0	0						0	0	0
2	4	18	2	Kindheitserinnerunge, Gefühl von unbelasteter Reinheit, Respekt und Innere Faszination	1		1	1	0	1					1		0	1	1				1				0	1	1									0	0	0						0	0	0
3	3	19	2	Ich gehe gerne in die Natur um die Seele baumeln zu lassen				0	0	0			1				0	1	1								0	0	0								1	0	1	1						0	0	0
4	3	19	2	Freiheit, Heimatgefühl, Urlaubsgefühl				0	0	0	1				1		1	0	1								0	0	0	1								0	1	1						0	0	0
5	3	20	2	Freiheit, Entspannung, lebe, Lebewese, "selbst Erschaffener", Luft				0	0	0				1			0	1	1					1			0	0	0	1								0	1	1						0	0	0
6	6	19	1	Schönheit, Ruhe, Frieden				0	0	0							0	0	0	1							0	1	1		1					1		1	0	1						0	0	0
7	5	20	2	0				0	0	0							0	0	0								0	0	0									0	0	0						0	0	0
8	3	19	2	Ich verbringe zu wenig Zeit in der Natur				0	0	0							0	0	0								0	0	0									0	0	0						0	0	0
9	2	20	1	sieht meist schön aus				0	0	0							0	0	0	1							0	1	1									0	0	0						0	0	0
10	5	20	2	Zufriedenheit, Ruhe				0	0	0				1			0	1	1								0	0	0		1							0	1	1						0	0	0
11	4	19	2	Erholung, Leben, Ruhe				0	0	0				1			0	1	1								0	0	0		1		1					1	0	1						0	0	0
12	4	19	2	Freiheit, Frische, Gutes, Lebensgefühl, Freizeit				0	0	0				1			0	1	1		1	1					1	0	1	1								0	1	1						0	0	0
13	2	20	2	Wald hoher CO2 Gehalt, fische Luft				0	0	0							0	0	0			1	1				1	0	1									0	0	0						0	0	0
14	5	19	2	Glück, Ausgeglicheheit, Harmonie, Energie, Ruhe, Zufriedenheit				0	0	0		1		1			1	0	1	1							0	1	1		1		1	1				1	0	1						0	0	0
15	3	19	1	Glück, besondere im Bezug auf Tiere				0	0	0		1					0	1	1							1	0	1	1									0	0	0						0	0	0
16	4	20	2	Freiheit, Ruhe, kein Stress				0	0	0							0	0	0								0	0	0	1	1	1						1	0	1						0	0	0
17	3	18	1	Ruhe				0	0	0							0	0	0								0	0	0		1							0	1	1						0	0	0
18	4	20	2	0				0	0	0							0	0	0								0	0	0									0	0	0						0	0	0
19	4	19	2	Zerstörung des Planeten durch menschliches Handeln, Planet soll für spätere Generationen erhalten werden				0	0	0							0	0	0				1				0	1	1									0	0	0	1					0	1	1
20	3	18	2	Als Kind sehr gern im Wald gewesen				0	0	0					1		0	1	1							1	0	1	1									0	0	0						0	0	0
21	4	19	2	Natur ist wichtig für Entspannung und die eigene Erholung, Freiheit				0	0	0							0	0	0								0	0	0	1		1	1					1	0	1						0	0	0
22	2	19	2	Ich gehe gerne spazieren als denke ich, dass mich Natur vor allem entspannt				0	0	0			1				0	1	1								0	0	0			1						0	1	1						0	0	0
23	5	19	2	Biologie (Studium), Zu Hause (Kind)				0	0	0							0	0	0								0	0	0									0	0	0						0	0	0
24	2	18	2	Erholung, Ruhe, Frieden, Phobien (Spinne)				0	0	0							0	0	0								0	0	0		1		1			1		1	0	1						0	0	0
25	3	21	2	Frieden, Ruhe, Respekt vor Naturgewalte	1			0	1	1							0	0	0								0	0	0		1					1		1	0	1						0	0	0
26	5	23	1	Ich bin Natur, die Schöheit der Natur ist mit nichts gleichzustellen				0	0	0							0	0	0								0	0	0									0	0	0						0	0	0
27	3	18	2	Ruhe, Rückzugsort, Abschalten vom Alltag, Frieden				0	0	0							0	0	0								0	0	0		1				1	1		1	0	1						0	0	0
28	4	19	2	Entspannung				0	0	0							0	0	0								0	0	0			1						0	1	1						0	0	0
29	4	20	2	Respekt, Erstaunen, Glück, aber auch Trauer bzw. Mitleid (was Menschen daraus gemacht haben)	1		1	1	0	1		1					0	1	1								0	0	0									0	0	0			1			0	1	1
30	4	20	1	Freiheit, Seele baumeln lassen können, Entspannung, Schützenswerter Lebensraum für alle!				0	0	0							0	0	0		1						0	1	1	1		1					1	1	0	1						0	0	0
31	3	19	1	Unberührtheit				0	0	0							0	0	0				1				0	1	1									0	0	0						0	0	0
32	5	20	2	Entspannung, Urlaub, Kindheit, Wandern				0	0	0	1				1		1	0	1								0	0	0			1						0	1	1						0	0	0
33	3	18	1	Pflanze und Tiere im Wildbereich				0	0	0							0	0	0								0	0	0									0	0	0			1			0	1	1
34	4	33	2	Erholung, Urlaub, Abenteuer				0	0	0	1						0	1	1								0	0	0				1					0	1	1						0	0	0
35	3	19	NA	(das geht Sie nichts an)				0	0	0							0	0	0								0	0	0									0	0	0						0	0	0
36	4	19	2	Ruhe, Gesundheit, Zerstörung durch den Menschen die nicht rückgängig gemacht werden				0	0	0							0	0	0								0	0	0		1			1				1	0	1						0	0	0
37	4	19	2	Kopf frei bekommen, muss erhalten bleiben				0	0	0							0	0	0		1						0	1	1						1			0	1	1						0	0	0
38	2	20	1	Schuldgefühle, Ignoranz, Egoismus				0	0	0							0	0	0								0	0	0									0	0	0						0	0	0
39	4	18	2	Ruhe, Entspannung				0	0	0							0	0	0								0	0	0		1	1						1	0	1						0	0	0
40	6	18	1	Freude, Ruhe				0	0	0	1						0	1	1								0	0	0		1							0	1	1						0	0	0
41	5	19	1	Ruhe, Erholung, Glück, Fasszination			1	0	1	1		1					0	1	1								0	0	0		1		1					1	0	1						0	0	0
42	3	18	2	Schönheit und Ästhetik -> egal zu welcher Jahreszeit, gehe ausschließlich draußen Sport machen			1	0	1	1	1						0	1	1								0	0	0									0	0	0						0	0	0
43	5	19	2	Freude				0	0	0	1						0	1	1								0	0	0									0	0	0						0	0	0
44	5	20	2	Respekt, Offenheit, der Natur bewusst sein	1			0	1	1							0	0	0		1						0	1	1						1			0	1	1						0	0	0
45	4	19	1	0				0	0	0							0	0	0								0	0	0									0	0	0						0	0	0
46	6	22	1	0				0	0	0							0	0	0								0	0	0									0	0	0						0	0	0
47	5	20	2	Erholung, Gesundheit, Faszination, "lebensspendend", ohne Natur (Pflanzen) wäre kein Leben möglich !			1	0	1	1							0	0	0								0	0	0				1	1				1	0	1			1			0	1	1
48	4	20	2	Freiheit -> Ich bin gerne draußen, Verantwortung				0	0	0			1				0	1	1								0	0	0	1								0	1	1		1				0	1	1
49	4	19	1	Freiheit, Entspannung, Wohlempfinden				0	0	0							0	0	0								0	0	0	1		1					1	1	0	1						0	0	0
50	3	20	1	Freiheit, vor allem Freiheit vorm Menschen				0	0	0							0	0	0								0	0	0	1								0	1	1						0	0	0
51	5	18	2	Glücklich, Frei, Gesundheit				0	0	0		1					0	1	1								0	0	0	1				1				1	0	1						0	0	0
52	3	18	2	(Gesundheit), Glücklich				0	0	0		1					0	1	1								0	0	0					1				0	1	1						0	0	0
53	5	20	1	Verantwortung, Schuld, Freude				0	0	0	1						0	1	1								0	0	0									0	0	0						0	0	0
54	7	20	1	Ruhe				0	0	0							0	0	0								0	0	0		1							0	1	1						0	0	0
55	3	18	2	Schönheit, Gewalt, Meditation				0	0	0							0	0	0	1							0	1	1					1				0	1	1						0	0	0
56	3	19	1	0				0	0	0							0	0	0								0	0	0									0	0	0						0	0	0
57	6	20	2	Lebensraum aller Lebewesen! Wichtigstes Ökosystem, was uns das Leben erst ermöglicht			1	0	1	1				1			0	1	1		1			1			0	1	1									0	0	0						0	0	0
58	5	19	2	Ruhe, etwas unglaublich Altes u. Einzigartiges				0	0	0							0	0	0						1		0	1	1		1							0	1	1						0	0	0
59	4	19	2	0				0	0	0							0	0	0								0	0	0									0	0	0						0	0	0
60	4	19	2	Friede, Glück, Ruhe, gibt uns viel				0	0	0		1					0	1	1								0	0	0					1		1		1	0	1						0	0	0
61	5	21	2	Freiheit, Gesundheit, Lebendigkeit, Freude, Spaß				0	0	0	1			1			1	0	1								0	0	0	1				1				1	0	1						0	0	0
62	4	19	2	Es ist traurig, dass Natur immer weiter zerstört wird				0	0	0							0	0	0								0	0	0									0	0	0						0	0	0
63	5	23	2	Kraft, Selbstfindung, Verbundenheit				0	0	0							0	0	0		1						0	1	1					1	1			1	0	1						0	0	0
64	4	22	1	unberührte Landschaften, Naturphänomene				0	0	0							0	0	0				1		1		1	0	1									0	0	0						0	0	0
65	4	NA	2	Entspannung, Erholung				0	0	0							0	0	0				1				0	1	1			1						0	1	1						0	0	0
66	5	22	1	0				0	0	0							0	0	0								0	0	0									0	0	0						0	0	0
67	6	19	1	Entspannung				0	0	0							0	0	0								0	0	0			1						0	1	1						0	0	0
68	3	19	2	Geborgenheit				0	0	0							0	0	0								0	0	0								1	0	1	1						0	0	0
69	4	20	2	schön				0	0	0							0	0	0	1							0	1	1									0	0	0						0	0	0
70	6	21	2	0				0	0	0							0	0	0								0	0	0									0	0	0						0	0	0
71	3	20	1	Ruhe, Gelassenheit, Bodenständigkeit				0	0	0			1				0	1	1								0	0	0		1				1			1	0	1						0	0	0
72	3	29	2	schlechtes Gewissen, Bequemlichkeit				0	0	0							0	0	0								0	0	0									0	0	0		1				0	1	1
73	4	24	2	Natur bedeutet Erholung und Ruhe				0	0	0							0	0	0								0	0	0		1		1					1	0	1						0	0	0
74	3	23	2	Mit dem Meer verbinde ich z.B. große Emotionen				0	0	0							0	0	0							1	0	1	1									0	0	0						0	0	0
75	4	22	2	Freude				0	0	0	1						0	1	1								0	0	0									0	0	0						0	0	0
76	4	24	2	Drang zur Natur, Traurigkeit, da so wenig Kontakt				0	0	0			1				0	1	1								0	0	0									0	0	0						0	0	0
77	3	19	2	Erholung, Ruhe, Ausgeglichenheit				0	0	0							0	0	0								0	0	0		1		1					1	0	1						0	0	0
78	4	22	2	ich würde gerne öfter in die Natur nur die Zeit lässt es selten zu				0	0	0							0	0	0								0	0	0									0	0	0	1					0	1	1
79	3	21	2	Freiheit, Frische, Entspannung, Glück				0	0	0		1					0	1	1			1					0	1	1	1		1						1	0	1						0	0	0
80	4	19	2	Freiheit, Wohlfühlen, Liebe				0	0	0							0	0	0							1	0	1	1	1							1	1	0	1						0	0	0
81	4	22	2	Freude, Freiheit				0	0	0	1						0	1	1								0	0	0	1								0	1	1						0	0	0
82	5	25	2	Gesundheit, Fairness, Wohlbefinden, Gemeinschaft, aufeinander achten				0	0	0	1						0	1	1								0	0	0					1				0	1	1			1			0	1	1
83	2	21	2	Abenteuer, Schönheit, Gesundheit, Freiheit				0	0	0	1						0	1	1	1							0	1	1	1				1				1	0	1						0	0	0
84	4	20	2	Erholung, Besorgnis um die Zukunft				0	0	0							0	0	0								0	0	0				1					0	1	1			1			0	1	1
85	3	22	2	Ruhe, Gelassenheit				0	0	0							0	0	0								0	0	0		1				1			1	0	1						0	0	0
86	4	22	2	Glück, Freiheit, Ruhe				0	0	0		1					0	1	1								0	0	0	1	1							1	0	1						0	0	0
87	5	20	2	Das Genießen von Ausritten im Freien. Spaziergänge, Pflanzen von Blumen im Garten. Also Freude, Glück und Zufriedenheit.				0	0	0	1		1	1	1		1	0	1						1		0	1	1									0	0	0						0	0	0
88	5	21	2	sehr positive -> Lebensgefühl				0	0	0			1				0	1	1								0	0	0									0	0	0						0	0	0
89	6	22	2	Ruhe, Erholung				0	0	0							0	0	0								0	0	0		1		1					1	0	1						0	0	0
90	3	22	1	Liebe				0	0	0							0	0	0							1	0	1	1									0	0	0						0	0	0
91	5	20	2	Viele, vor allem ist sie beeindruckend, interessant, atemberaubend			1	0	1	1							0	0	0								0	0	0									0	0	0						0	0	0
92	3	22	2	0				0	0	0							0	0	0								0	0	0									0	0	0						0	0	0
93	4	21	2	Es ist traurig, zu sehen, wenn Natur zerstört wird.				0	0	0							0	0	0								0	0	0									0	0	0						0	0	0
94	6	21	1	Freiheit, Bodenständigkeit				0	0	0			1				0	1	1								0	0	0	1								0	1	1						0	0	0
95	3	22	2	Erholung, Entspannung, Abenteuer, Neugier		1		0	1	1	1						0	1	1								0	0	0			1	1					1	0	1						0	0	0
96	5	23	1	0				0	0	0							0	0	0								0	0	0									0	0	0						0	0	0
97	5	21	2	0				0	0	0							0	0	0								0	0	0									0	0	0						0	0	0
98	4	21	2	0				0	0	0							0	0	0								0	0	0									0	0	0						0	0	0
99	5	26	2	0				0	0	0							0	0	0								0	0	0									0	0	0						0	0	0
100	4	22	1	schön, beruhigend, Entspannung				0	0	0							0	0	0	1							0	1	1		1	1						1	0	1						0	0	0
101	5	21	2	Erholung, Ressourcen, Zukunft				0	0	0							0	0	0								0	0	0				1					0	1	1	1					0	1	1
102	2	22	2	Erholung, Entspannung				0	0	0							0	0	0								0	0	0			1	1					1	0	1						0	0	0
103	4	19	2	Ruhe, frische Luft, Schönheit				0	0	0							0	0	0	1		1					1	0	1		1							0	1	1						0	0	0
104	4	23	2	Erholung, Ruhe				0	0	0							0	0	0								0	0	0		1		1					1	0	1						0	0	0
105	5	21	1	0				0	0	0							0	0	0								0	0	0									0	0	0						0	0	0
106	5	23	2	0				0	0	0							0	0	0								0	0	0									0	0	0						0	0	0
107	5	27	2	Auftanken, Gelassenheit, Friede, Freude				0	0	0	1						0	1	1								0	0	0					1	1	1		1	0	1						0	0	0
108	3	23	1	Ich gehe in den Wald spazieren; Versuche ab und zu ökologisch zu handeln				0	0	0	1						0	1	1							1	0	1	1									0	0	0		1				0	1	1
109	4	26	1	0				0	0	0							0	0	0								0	0	0									0	0	0						0	0	0
110	2	21	2	Wir sind vollständig von ihr abhängig, aber zerstören sie nach und nach				0	0	0							0	0	0								0	0	0									0	0	0	1					0	1	1
111	3	21	2	Freiheit, gesundes Leben				0	0	0							0	0	0								0	0	0	1				1				1	0	1						0	0	0
112	4	23	1	Entspannung, Glück				0	0	0		1					0	1	1								0	0	0			1						0	1	1						0	0	0
113	5	23	2	Natur muss schön bleiben. Vor allem heute ist es sehr wichtig, unsere Natur zu schützen, da es viele Industrie [unleserlich], die sie kaputt machen.				0	0	0							0	0	0	1	1						1	0	1									0	0	0						0	0	0
114	7	30	1	Ich sehe dies problematisch, da andere unverantwortliche und profitorientierte Menschen undemokratischerweise unseren Lebensraum zerstören.				0	0	0							0	0	0								0	0	0									0	0	0	1					0	1	1
115	4	20	2	positiv, Entspannung, lebensnotwendig, schützenswert, hohes Gut	1			0	1	1							0	0	0		1						0	1	1			1						0	1	1						0	0	0
116	5	23	2	fröhliche und erholsame				0	0	0						1	0	1	1								0	0	0				1					0	1	1						0	0	0
117	5	20	2	Respekt, Achtung, Liebe, Freude, Bewunderung, Sorge	1			0	1	1	1						0	1	1		1				1	1	1	0	1									0	0	0			1			0	1	1
118	4	22	1	Einheitsgefühl, im Endeffekt ist alles eins. Tiefe Zufriedenheit und Eingebundenheit				0	0	0			1	1			1	0	1								0	0	0									0	0	0						0	0	0
119	4	21	2	Freiheit, Schönheit, Ruhe und Zufriedenheit				0	0	0				1			0	1	1	1							0	1	1	1	1							1	0	1						0	0	0
120	4	20	2	Ausgeglichenheit, Verbundenheit				0	0	0							0	0	0								0	0	0				1					0	1	1						0	0	0
121	NA	22	1	Entspannung				0	0	0							0	0	0								0	0	0			1						0	1	1						0	0	0
122	5	20	2	Wohlbefinden, Vertrauen, Respekt	1			0	1	1			1				0	1	1								0	0	0								1	0	1	1						0	0	0
123	5	21	2	positiv, Entspannung, Kindheit, Freude				0	0	0					1		0	1	1								0	0	0			1						0	1	1						0	0	0
124	4	22	1	Traurigkeit darüber, wie Menschen teilweise mit Natur umgehen. Sehe mich als Teil der Natur.				0	0	0							0	0	0								0	0	0									0	0	0						0	0	0
125	NA	25	2	Wohlbefinden, Faszination, Furcht, Ekel				0	0	0							0	0	0								0	0	0									0	0	0						0	0	0
126	4	21	1	Selbstbesinnung				0	0	0							0	0	0								0	0	0									0	0	0						0	0	0
127	2	21	2	positive				0	0	0							0	0	0								0	0	0									0	0	0						0	0	0
128	2	23	1	Ruhe, Freiheit, Schönheit				0	0	0							0	0	0								0	0	0									0	0	0						0	0	0
129	4	19	2	positive, Freude				0	0	0							0	0	0								0	0	0									0	0	0						0	0	0
130	5	21	2	Es ist die Grundlage allen Lebens, eine Balance aus vielen Faktoren, die es zu schützen gilt, Respekt, Bewunderung				0	0	0							0	0	0								0	0	0									0	0	0						0	0	0
131	6	23	2	frei atmen, erholen, schätzen				0	0	0							0	0	0		1	1					1	0	1				1					0	1	1						0	0	0
132	3	26	1	Schuldgefühle				0	0	0							0	0	0								0	0	0									0	0	0						0	0	0
133	3	20	2	Temperatur, Klima, Landschaft				0	0	0							0	0	0							1	0	1	1									0	0	0						0	0	0
134	4	27	1	Freiheit, Schönheit, Biologie, Umwelt, Ökologie, Tiere, Seen, Flüsse, Berge, versch. Klimazonen				0	0	0							0	0	0	1			1	1		1	1	0	1	1								0	1	1						0	0	0
135	3	20	2	immer weniger Natur da (Überbevölkerung), Gesellschaft unerdrückt naturverbundenes Leben (Smartphones etc.) :(				0	0	0							0	0	0								0	0	0									0	0	0	1				1	1	0	1
136	4	19	1	Erholung, Unberechenbarkeit				0	0	0							0	0	0								0	0	0				1					0	1	1		1				0	1	1
137	6	22	1	Entspannung, Freiheit				0	0	0							0	0	0								0	0	0	1		1						1	0	1						0	0	0
138	3	20	2	0				0	0	0							0	0	0								0	0	0									0	0	0						0	0	0
139	4	22	2	0				0	0	0							0	0	0								0	0	0									0	0	0						0	0	0
140	6	21	1	Freude, Lebensenergie, Gesundheit; Trauer, Unverständnis (aktuell)				0	0	0	1		1				1	0	1								0	0	0					1				0	1	1			1			0	1	1
141	6	21	2	Freizeit, Entspannung, Ruhe				0	0	0	1						0	1	1								0	0	0		1	1						1	0	1						0	0	0
142	4	21	2	0				0	0	0							0	0	0								0	0	0									0	0	0						0	0	0
143	3	21	1	Freiheit, Ruhe, Freizeit, Fröhlichkeit				0	0	0	1					1	1	0	1								0	0	0	1	1							1	0	1						0	0	0
144	4	22	2	grün, kein Beton/Städte --> Freiheit				0	0	0							0	0	0				1				0	1	1	1								0	1	1						0	0	0
145	6	20	1	Wohlfühlen, Freiheit, Fröhlichkeit				0	0	0						1	0	1	1								0	0	0	1							1	1	0	1						0	0	0
146	5	20	2	Freiheit, Schönheit				0	0	0							0	0	0	1							0	1	1	1								0	1	1						0	0	0
147	5	26	2	Entspannung, Freizeit				0	0	0	1						0	1	1								0	0	0			1						0	1	1						0	0	0
148	4	22	1	Ruhe				0	0	0							0	0	0								0	0	0		1							0	1	1						0	0	0
149	5	21	2	Entspannung				0	0	0							0	0	0								0	0	0			1						0	1	1						0	0	0
150	5	21	1	Sport, Gesundheit, Wohlerfinden				0	0	0	1						0	1	1								0	0	0					1			1	1	0	1						0	0	0
151	4	21	1	Erholung				0	0	0							0	0	0								0	0	0				1					0	1	1						0	0	0
152	NA	22	2	0				0	0	0							0	0	0								0	0	0									0	0	0						0	0	0
153	4	21	1	keine				0	0	0							0	0	0								0	0	0									0	0	0						0	0	0
154	NA	35	1	0				0	0	0							0	0	0								0	0	0									0	0	0						0	0	0
155	4	19	2	Freiheit/Frieden/im Einklang/Glück, Bewunderung für die Natur				0	0	0		1					0	1	1						1		0	1	1	1			1			1		1	0	1						0	0	0
156	4	21	2	Erholung				0	0	0							0	0	0								0	0	0				1					0	1	1						0	0	0
157	6	23	1	Erholung, Freiheit				0	0	0							0	0	0								0	0	0	1			1					1	0	1						0	0	0
158	5	23	2	Ich liebe es, in der Natur zu sein und bin sehr oft dort.				0	0	0			1				0	1	1								0	0	0									0	0	0						0	0	0
159	4	22	2	Ausgeglichenheit, Freiheit, Entspannung				0	0	0							0	0	0								0	0	0	1		1	1					1	0	1						0	0	0
160	3	19	2	Ich mag die Natur zwar nur in Maßen, aber ich habe das Bedürfnis, sie zu schützen.				0	0	0							0	0	0		1						0	1	1									0	0	0						0	0	0
161	5	34	1	Die Frage ist zu simpliziert, um eine genügende Antwort in zwei Zeilen zu geben.				0	0	0							0	0	0								0	0	0									0	0	0						0	0	0
162	5	24	2	ist mir sehr wichtig, wir leben von der Natur, also müssen wir Sorge tragen				0	0	0							0	0	0		1						0	1	1									0	0	0					1	0	1	1
163	3	22	2	Wertschätzung gg. Schöpfung, Freiheit, Achtsamkeit, Verantwortung				0	0	0							0	0	0		1			1			0	1	1	1								0	1	1		1				0	1	1
164	4	21	2	unsere Lebensgrundlage; Sorge und Angst vor der Zerstörung & den Konsequenzen, Ruhe, Geborgenheit				0	0	0							0	0	0								0	0	0		1						1	1	0	1	1		1			1	0	1
165	4	39	1	0				0	0	0							0	0	0								0	0	0									0	0	0						0	0	0
166	6	21	1	Freiheit				0	0	0							0	0	0								0	0	0	1								0	1	1						0	0	0
167	4	22	2	innere Ruhe				0	0	0							0	0	0								0	0	0		1							0	1	1						0	0	0
168	5	19	1	Freiheit + Gesundheit				0	0	0							0	0	0								0	0	0	1				1				1	0	1						0	0	0
169	2	22	2	frei, Ruhe (vor maschinellem/menschl. Lärm), Gelassenheit				0	0	0							0	0	0								0	0	0	1	1				1			1	0	1						0	0	0
170	NA	22	2	Freiheit, Leichtigkeit, Verbundenheit				0	0	0							0	0	0								0	0	0	1								0	1	1						0	0	0
171	4	28	1	Man weiß viel über persönliche Sünden im Bezug auf sein Verhalten, oft ist es zu bequem/einfach, um das zu ändern.				0	0	0							0	0	0								0	0	0									0	0	0		1				0	1	1
172	3	24	2	versuche, so oft wie möglich in die Natur zu gehen. Da ich mitten in der Stadt lebe, ist dies nicht so oft möglich wie gewünscht.				0	0	0			1				0	1	1								0	0	0									0	0	0						0	0	0
173	2	21	2	Erholung, Entspannung				0	0	0							0	0	0								0	0	0			1	1					1	0	1						0	0	0
174	5	23	2	Natur ist mir wichtig, ich genieße sie & will Sorge zu ihr tragen				0	0	0			1				0	1	1		1						0	1	1									0	0	0						0	0	0
175	3	23	1	Entspannung				0	0	0							0	0	0								0	0	0			1						0	1	1						0	0	0
176	4	24	2	Gelassenheit				0	0	0							0	0	0								0	0	0						1			0	1	1						0	0	0
177	3	40	2	Ich mag Tiere				0	0	0							0	0	0							1	0	1	1									0	0	0						0	0	0
178	5	22	2	Freiheit, Gelassenheit				0	0	0							0	0	0								0	0	0	1					1			1	0	1						0	0	0
179	4	23	2	Sehr nah, mit Tier und Natur, schätze das auch sehr (esse kein Fleisch) und achte sehr darauf. Sehr emotional. Trifft mich sehr, Naturverschmutzung/zerstörung zu sehen.				0	0	0							0	0	0		1		1				1	0	1									0	0	0	1					0	1	1
180	6	23	1	Entspannung, Ruhe, Ausgeglichenheit, Brutalität				0	0	0							0	0	0								0	0	0		1	1	1					1	0	1						0	0	0
181	4	29	2	Erholung --> Freude, Spaß, Interesse; Dankbarkeit		1		0	1	1	1		1				1	0	1								0	0	0				1					0	1	1						0	0	0
182	3	19	1	Freiheit, Freude				0	0	0	1						0	1	1								0	0	0	1								0	1	1						0	0	0
183	4	20	1	Wandern gehen :) ?				0	0	0	1						0	1	1								0	0	0									0	0	0						0	0	0
184	3	21	1	beruhigend, schön, voller Leben, grün				0	0	0				1			0	1	1	1			1				1	0	1		1							0	1	1						0	0	0
185	3	18	2	Stille, Ruhe, Erholung				0	0	0							0	0	0								0	0	0		1		1					1	0	1						0	0	0
186	4	18	2	0				0	0	0							0	0	0								0	0	0									0	0	0						0	0	0
187	3	23	1	Ehrfurcht	1			0	1	1							0	0	0								0	0	0									0	0	0						0	0	0
188	4	21	1	Penis				0	0	0							0	0	0								0	0	0									0	0	0						0	0	0
189	4	20	1	Ruhe, Entspannung, Reinheit				0	0	0							0	0	0				1				0	1	1		1	1						1	0	1						0	0	0
190	4	21	1	Zufriedenheit, Leichtigkeit, Stressfreiheit				0	0	0				1			0	1	1								0	0	0			1						0	1	1						0	0	0
191	3	21	2	Die Herkunft & die Freiheit				0	0	0					1		0	1	1								0	0	0	1								0	1	1						0	0	0
192	3	20	1	einzigartig, beeindruckend			1	0	1	1							0	0	0						1		0	1	1									0	0	0						0	0	0
193	4	19	2	Freiheit, Frische, Ruhe				0	0	0							0	0	0			1					0	1	1	1	1							1	0	1						0	0	0
194	2	19	1	0				0	0	0							0	0	0								0	0	0									0	0	0						0	0	0
195	2	20	1	Freiheit				0	0	0							0	0	0								0	0	0	1								0	1	1						0	0	0
196	2	19	1	Ruhe und Frieden				0	0	0							0	0	0								0	0	0		1					1		1	0	1						0	0	0
197	5	26	2	Freiheit, Freude, Erholung, Glück				0	0	0	1	1					1	0	1								0	0	0	1			1					1	0	1						0	0	0
198	5	20	1	Meine Umgebung ist Natur.				0	0	0							0	0	0							1	0	1	1									0	0	0						0	0	0
199	4	20	2	0				0	0	0							0	0	0								0	0	0									0	0	0						0	0	0
200	4	20	2	Zuhause				0	0	0					1		0	1	1								0	0	0									0	0	0						0	0	0
201	1	20	1	Ruhe				0	0	0							0	0	0								0	0	0		1							0	1	1						0	0	0
202	6	19	1	Freiheit				0	0	0							0	0	0								0	0	0	1								0	1	1						0	0	0
203	4	21	1	sauber, frisch, Leben				0	0	0			1				0	1	1			1					0	1	1									0	0	0						0	0	0
204	3	23	1	Wut				0	0	0							0	0	0								0	0	0									0	0	0						0	0	0
205	4	21	2	Entspannung, Freude				0	0	0	1						0	1	1								0	0	0			1						0	1	1						0	0	0
206	NA	20	2	positiv, Ruhe				0	0	0							0	0	0								0	0	0		1							0	1	1						0	0	0
207	4	21	2	Ruhe, Reinheit, Entspannen, muss geschätzt werden, in Gefahr				0	0	0							0	0	0		1		1				1	0	1		1	1						1	0	1				1		0	1	1
208	5	22	2	nur positives! Erholung, Glück, Entspannung, Freude, Neugier		1		0	1	1	1	1					1	0	1								0	0	0			1	1					1	0	1						0	0	0
209	4	20	2	0				0	0	0							0	0	0								0	0	0									0	0	0						0	0	0
210	5	25	1	Entspannen, nicht mehr der Stärkste (Höchste in der Nahrungskette) zu sein, Heimat				0	0	0					1		0	1	1								0	0	0			1						0	1	1						0	0	0
211	NA	20	1	Freiheit				0	0	0							0	0	0								0	0	0	1								0	1	1						0	0	0
212	5	20	2	Ich bin sehr gerne in der Natur und genieße sie.				0	0	0			1				0	1	1								0	0	0									0	0	0						0	0	0
213	5	21	2	Freiheit, Entspannung, Erholung, herunterfahren, Glück, Friede				0	0	0		1		1			1	0	1								0	0	0	1		1	1					1	0	1						0	0	0
214	5	26	2	Geborgenheit				0	0	0							0	0	0								0	0	0								1	0	1	1						0	0	0
215	6	20	1	Freiheit, gutes Gewissen				0	0	0				1			0	1	1								0	0	0	1								0	1	1						0	0	0
216	4	23	1	Freude				0	0	0	1						0	1	1								0	0	0									0	0	0						0	0	0
217	4	21	1	Geborgenheit, Freude, Begeisterung, Faszination			1	0	1	1	1					1	1	0	1								0	0	0								1	0	1	1						0	0	0
218	6	20	2	0				0	0	0							0	0	0								0	0	0									0	0	0						0	0	0
219	5	19	1	Frieden, Ruhe, Schönheit, Mystik, Vielfalt				0	0	0							0	0	0								0	0	0		1			1		1		1	0	1						0	0	0
220	5	21	1	Freiheitsgefühl, Aufblühen des Geistes in schöner Umgebung				0	0	0							0	0	0						1		0	1	1	1								0	1	1						0	0	0
221	5	26	1	0				0	0	0							0	0	0								0	0	0									0	0	0						0	0	0
222	5	24	2	Erholung, Freizeit				0	0	0	1						0	1	1								0	0	0				1					0	1	1						0	0	0
223	3	30	2	Erholung, frische Luft, Biodiversität				0	0	0							0	0	0			1		1			0	1	1				1					0	1	1						0	0	0
224	2	22	2	Freiheit, Leben				0	0	0				1			0	1	1								0	0	0	1								0	1	1						0	0	0
225	4	20	2	Entspannung (ist zwar kein Gefühl, aber eine Assoziation?)				0	0	0							0	0	0								0	0	0			1						0	1	1						0	0	0
226	3	21	2	Die Natur ist schön, da alles seinen Platz hat und so ist, wie es sein sollte. Die Natur beruhigt mich und erinnert mich an all das Schöne, was Gott erschaffen hat.				0	0	0							0	0	0	1					1		1	0	1		1							0	1	1						0	0	0
227	3	19	2	entspannt sein				0	0	0							0	0	0								0	0	0			1						0	1	1						0	0	0
228	2	19	2	0				0	0	0							0	0	0								0	0	0									0	0	0						0	0	0
229	6	19	2	Freiheit				0	0	0							0	0	0								0	0	0	1								0	1	1						0	0	0
230	5	26	2	Freiheit, Erholung				0	0	0							0	0	0								0	0	0	1			1					1	0	1						0	0	0
231	5	21	1	Ruhe, Erholung, Gesundheit				0	0	0							0	0	0								0	0	0		1		1	1				1	0	1						0	0	0
232	3	25	2	Kostbarkeit, Existenz der Menschen wird zu wenig geschätzt, zu wenig im Bewusstsein der Menschen				0	0	0							0	0	0								0	0	0									0	0	0		1				0	1	1
233	6	19	2	beruhigend, schön, glücklich, erholt				0	0	0		1					0	1	1	1							0	1	1		1		1					1	0	1						0	0	0
234	4	21	2	Ruhe, Freiheit, Glück				0	0	0		1					0	1	1								0	0	0	1	1							1	0	1						0	0	0
235	5	21	2	Bin damit aufgewachsen und schätze sie sehr. Es sollte mehr dafür getan werden/darauf geachtet werden.				0	0	0					1		0	1	1		1						0	1	1									0	0	0						0	0	0
236	3	20	2	Ruhe, Kraft tanken				0	0	0							0	0	0								0	0	0		1			1				1	0	1						0	0	0
237	3	20	2	0				0	0	0							0	0	0								0	0	0									0	0	0						0	0	0
238	3	21	2	0				0	0	0							0	0	0								0	0	0									0	0	0						0	0	0
239	4	19	2	Ruhe, Sicherheit, Wahrheit, unsere Wurzeln				0	0	0			1		1		1	0	1								0	0	0		1							0	1	1						0	0	0
240	2	21	1	Ruhe, Frieden, Vielfalt, Schönheit				0	0	0							0	0	0	1							0	1	1	1	1							1	0	1						0	0	0
241	3	20	2	Ruhe, Natürlichkeit, Glück, Freiheit, Abenteuer				0	0	0	1	1					1	0	1				1				0	1	1	1	1							1	0	1						0	0	0
242	2	21	1	0				0	0	0							0	0	0								0	0	0									0	0	0						0	0	0
243	3	19	1	Kindheitserinnerungen				0	0	0					1		0	1	1								0	0	0									0	0	0						0	0	0
244	3	22	2	schön, gefährlich, in Gefahr, wertvoll, groß, vielfältig				0	0	0							0	0	0	1	1						1	0	1									0	0	0				1		0	1	1
245	5	19	1	Reinheit, sehr positiv				0	0	0							0	0	0				1				0	1	1									0	0	0						0	0	0
246	3	19	2	ist schön/friedlich				0	0	0							0	0	0	1							0	1	1							1		0	1	1						0	0	0
247	4	20	2	0				0	0	0							0	0	0								0	0	0									0	0	0						0	0	0
248	4	22	2	Freiheit, Entspannen, ein "Wunder"				0	0	0							0	0	0						1		0	1	1	1		1						1	0	1						0	0	0
249	5	21	2	Ruhe, Erholung, frische Luft, Berge, Meer				0	0	0							0	0	0			1				1	1	0	1		1		1					1	0	1						0	0	0
250	5	21	2	Ort für Stille --> "abschalten"				0	0	0							0	0	0								0	0	0		1				1			1	0	1						0	0	0
251	3	20	2	Freiheit				0	0	0							0	0	0								0	0	0	1								0	1	1						0	0	0
252	5	20	1	Freiheit, Leben, Frieden, Zusammenleben				0	0	0	1		1				1	0	1								0	0	0	1						1		1	0	1						0	0	0
253	5	24	1	0				0	0	0							0	0	0								0	0	0									0	0	0						0	0	0
254	4	21	2	Glück, Freiheit				0	0	0		1					0	1	1								0	0	0	1								0	1	1						0	0	0
255	4	19	2	Freiheit, Freizeit, Ruhe				0	0	0	1						0	1	1								0	0	0	1	1							1	0	1						0	0	0
256	5	20	2	Glück, Zufriedenheit				0	0	0		1		1			1	0	1								0	0	0									0	0	0						0	0	0
257	4	23	2	Mir ist die Natur wichtig. Sie sollte erhalten bleiben, damit auch zukünftig die Welt von der Natur leben kann.				0	0	0							0	0	0		1						0	1	1									0	0	0	1					0	1	1
258	2	20	2	fröhlich, erleichternd				0	0	0						1	0	1	1								0	0	0									0	0	0						0	0	0
259	2	20	2	Gelassenheit, Stresslosigkeit				0	0	0							0	0	0								0	0	0			1			1			1	0	1						0	0	0
260	6	19	2	Natur ist magisch				0	0	0							0	0	0								0	0	0					1				0	1	1						0	0	0
261	5	23	2	Ruhe, Erholung, Schönheit				0	0	0							0	0	0	1							0	1	1		1		1					1	0	1						0	0	0
262	6	20	2	Schönheit, Ruhe (Erholungszone)				0	0	0							0	0	0	1							0	1	1		1							0	1	1						0	0	0
263	3	20	1	ausschließlich positive Emotionen				0	0	0							0	0	0								0	0	0									0	0	0						0	0	0
264	3	18	2	glücklich, weil frische Luft und Freiheit				0	0	0		1					0	1	1			1					0	1	1	1								0	1	1						0	0	0
265	3	21	1	Freiheit, Lebensgefühl, Nahrungsgrundlage				0	0	0			1				0	1	1								0	0	0	1								0	1	1	1					0	1	1
266	6	20	1	Ruhe und Freiheit				0	0	0							0	0	0								0	0	0	1	1							1	0	1						0	0	0
267	5	18	1	Wir müssen uns um die Natur kümmern, vorsichtig sein, es kann sonst gefährlich in der Zukunft sein.				0	0	0							0	0	0								0	0	0									0	0	0	1			1	1	1	0	1
268	4	19	2	Erholung				0	0	0							0	0	0								0	0	0				1					0	1	1						0	0	0
269	5	20	2	Freiheit, Erholung, "freier Kopf"				0	0	0							0	0	0								0	0	0	1			1					1	0	1						0	0	0
270	5	22	2	Freiheit, Freude				0	0	0	1						0	1	1								0	0	0	1								0	1	1						0	0	0
271	4	22	2	Entspannung, Freiheit, Zuhause sein, überwältigt von der Schönheit, fasziniert was sie alles produziert			1	0	1	1					1		0	1	1	1							0	1	1	1		1						1	0	1						0	0	0
272	3	19	2	Erholung, Ruhe, Frieden				0	0	0	1						0	1	1								0	0	0				1			1		1	0	1						0	0	0
273	4	22	2	Optimierungsbedarf				0	0	0							0	0	0								0	0	0									0	0	0	1					0	1	1
274	3	19	2	grün				0	0	0							0	0	0				1				0	1	1									0	0	0						0	0	0
275	4	19	2	0				0	0	0							0	0	0								0	0	0									0	0	0						0	0	0
276	3	19	2	0				0	0	0							0	0	0								0	0	0									0	0	0						0	0	0
277	3	21	2	ästhetisch, beruhigend, Ressourcen				0	0	0							0	0	0	1							0	1	1		1							0	1	1	1					0	1	1
278	7	20	2	Indifferenz				0	0	0							0	0	0								0	0	0									0	0	0						0	0	0
279	5	22	2	es gibt Leute nach uns, die auch noch leben wollen & nur mit unserem Verhalten können wir nachhaltig etwas verändern				0	0	0							0	0	0								0	0	0									0	0	0	1	1				1	0	1
280	5	19	2	Ruhe, Beruhigung, unglaublich was sie alles von alleine bewirken kann, schön			1	0	1	1							0	0	0	1							0	1	1		1							0	1	1						0	0	0
281	4	20	1	0				0	0	0							0	0	0								0	0	0									0	0	0						0	0	0
282	5	18	2	0				0	0	0							0	0	0								0	0	0									0	0	0						0	0	0
283	3	29	2	Allergien, Entspannung, Ruhe, Ausgleich				0	0	0							0	0	0								0	0	0		1	1	1					1	0	1						0	0	0
284	4	21	1	Ruhe, Entspannung				0	0	0							0	0	0								0	0	0		1	1						1	0	1						0	0	0
285	5	20	2	0				0	0	0							0	0	0								0	0	0									0	0	0						0	0	0
286	4	21	2	Freiheit und ein Gefühl des Stressabschaltensoft in der Natur gewesen zu sein und tolle Erfahrungen gemacht zu haben				0	0	0	1		1				1	0	1								0	0	0	1					1			1	0	1						0	0	0
287	2	19	2	R+2:288uhe, Frieden, Auszeit, Ferien				0	0	0	1						0	1	1								0	0	0		1		1			1		1	0	1						0	0	0
288	6	19	2	Wohlbefinden, frisch, Freiheit, Entspannung				0	0	0							0	0	0			1					0	1	1	1		1					1	1	0	1						0	0	0
289	4	20	2	0				0	0	0							0	0	0								0	0	0									0	0	0						0	0	0
290	4	18	1	frische Luft, Ruhe, stressfrei, Entspannung, Erlebnisse				0	0	0	1						0	1	1			1					0	1	1		1	1						1	0	1						0	0	0
291	3	18	2	Freiheit, Ruhe, Leben bzw. Überleben, Evolution				0	0	0				1			0	1	1					1			0	0	0	1	1							1	0	1						0	0	0
292	5	21	2	Freiheit, man fühlt stressfrei				0	0	0							0	0	0								0	0	0	1		1						1	0	1						0	0	0
293	3	20	2	für mich ist es ein Ruhe- und Rückzugsort				0	0	0							0	0	0								0	0	0		1				1			1	0	1						0	0	0
294	4	20	2	Freiheit, Gesundheit, Freude				0	0	0	1						0	1	1								0	0	0	1				1				1	0	1						0	0	0
295	6	20	2	Freiheit, Erholung				0	0	0							0	0	0								0	0	0	1			1					1	0	1						0	0	0
296	5	NA	2	Ruhe, Frieden, Einklang mit mir selbst. Vielleicht auch "Ausgleich", Reinheit, kein Lärm, kein Schmutz, Stille.				0	0	0							0	0	0			1	1				1	0	1		1		1			1		1	0	1						0	0	0
297	3	19	2	Kindheitserinnerungen (Leben im Dorf), Freiheit, Ungestörtheit, Gefahr, Abenteuer				0	0	0	1				1		1	0	1								0	0	0	1					1			1	0	1				1		0	1	1
298	4	22	2	Natur muss vom Menschen geschützt werden, Ausflüge in die Natur sind sehr schön				0	0	0	1						0	1	1		1						0	1	1									0	0	0						0	0	0
299	2	22	2	Liebe (für Tiere), Bewunderung (für Wälder, Pflanzen)				0	0	0							0	0	0	1			1		1	1	1	0	1									0	0	0						0	0	0
300	5	20	2	Frühlingsgefühle. Aber auch Angst vor Kälte und zu wenig Nahrung --> Steinzeit				0	0	0	1						0	1	1								0	0	0									0	0	0						0	0	0
301	3	23	2	0				0	0	0							0	0	0								0	0	0									0	0	0						0	0	0
302	4	19	2	Es ist unsere Heimat, also müssen wir sie auch schützen.				0	0	0					1		0	1	1		1						0	1	1									0	0	0						0	0	0
303	5	23	1	Entspannung, Geborgenheit, Ruhe, Schönheit				0	0	0							0	0	0	1							0	1	1			1		1			1	1	0	1						0	0	0
304	3	24	1	0				0	0	0							0	0	0								0	0	0									0	0	0						0	0	0
305	3	21	1	sehr positive! Freiheit, Gesundheit, "natürlich", Gemeinschaft (weil oft mit Freunde/Familie)				0	0	0	1						0	1	1								0	0	0	1				1				1	0	1						0	0	0
306	4	20	2	Ruhe, sich zurückziehen				0	0	0							0	0	0								0	0	0		1				1			1	0	1						0	0	0
307	4	21	2	Freiheit				0	0	0							0	0	0								0	0	0	1								0	1	1						0	0	0
308	6	21	1	Freiheit				0	0	0							0	0	0								0	0	0	1								0	1	1						0	0	0
309	3	22	2	Ruhe, abschalten, erholen				0	0	0							0	0	0								0	0	0		1		1		1			1	0	1						0	0	0
310	5	20	2	Freiheit, Entspannung				0	0	0							0	0	0								0	0	0	1		1						1	0	1						0	0	0
311	4	23	1	Ruhe, Entspannung, angenehme Emotionen				0	0	0							0	0	0								0	0	0		1	1						1	0	1						0	0	0
312	3	22	1	Entspannung, Erholen, Ruhe				0	0	0							0	0	0								0	0	0		1	1	1					1	0	1						0	0	0
313	5	22	2	Glück, Entspannung, Ruhe				0	0	0		1					0	1	1								0	0	0		1	1						1	0	1						0	0	0
314	5	21	2	Landschaften, Wanderung				0	0	0	1						0	1	1							1	0	1	1									0	0	0						0	0	0
315	5	20	2	Ski, Freizeit, Surfen …				0	0	0	1						0	1	1								0	0	0									0	0	0						0	0	0
316	2	22	2	Hat was Entspannendes, fühle mich manchmal angeekelt/ängstlich gegenüber andere Tiere				0	0	0							0	0	0								0	0	0			1						0	1	1						0	0	0
317	4	23	1	Tiere, Bauernhof, Grün				0	0	0	1						0	1	1				1			1	1	0	1									0	0	0						0	0	0
318	4	21	2	Freiheit, Gesundheit, Fröhlichkeit				0	0	0						1	0	1	1								0	0	0	1				1				1	0	1						0	0	0
319	5	22	2	Schönheit, Ruhe, Entspannung, Faszination			1	0	1	1							0	0	0	1							0	1	1		1	1						1	0	1						0	0	0
320	4	22	2	Freiheit, Ruhe, Wunder			1	0	1	1							0	0	0								0	0	0	1	1							1	0	1						0	0	0
321	2	22	1	Gegenseitigkeit, Geben & Nehmen				0	0	0							0	0	0								0	0	0									0	0	0		1				0	1	1
322	3	20	1	Ich liebe Blumen				0	0	0							0	0	0							1	0	1	1									0	0	0						0	0	0
323	3	21	2	Spaziergänge im Wald				0	0	0	1						0	1	1							1	0	1	1									0	0	0						0	0	0
324	3	21	1	peace, relax, chill				0	0	0	1						0	1	1								0	0	0				1					0	1	1						0	0	0
325	3	21	1	Skifahren				0	0	0							0	0	0								0	0	0							1		0	1	1						0	0	0
326	5	23	1	0				0	0	0							0	0	0								0	0	0									0	0	0						0	0	0
327	5	20	2	Ich mag Sport in der Natur treiben				0	0	0	1						0	1	1								0	0	0									0	0	0						0	0	0
328	3	22	2	Der Mensch gehört zur Natur, sobald der Mensch die Natur zerstört, zerstört er sich auch selbst.				0	0	0							0	0	0					1			0	0	0									0	0	0						0	0	0
329	2	22	2	positive Emotionen				0	0	0							0	0	0								0	0	0									0	0	0						0	0	0
330	5	20	2	Freiheit und Freude				0	0	0	1						0	1	1								0	0	0	1								0	1	1						0	0	0
331	5	22	2	?				0	0	0							0	0	0								0	0	0									0	0	0						0	0	0
332	3	20	1	0				0	0	0							0	0	0								0	0	0									0	0	0						0	0	0
333	3	21	2	Ich liebe Tieren, Menschen und Tieren brauchen eine geeignete Umwelt in der Natur				0	0	0							0	0	0							1	0	1	1									0	0	0						0	0	0
334	2	21	2	Freiheit, Unberührtheit, frische/reine Luft, Freude				0	0	0	1						0	1	1			1	1				1	0	1	1								0	1	1						0	0	0
335	5	21	2	Entspannung/Erholung, Spaß/Freude, Unberührtheit, Freiheit				0	0	0	1						0	1	1				1				0	1	1			1	1					1	0	1						0	0	0
336	4	22	1	Freiheit, Gelassenheit				0	0	0							0	0	0								0	0	0	1					1			1	0	1						0	0	0
337	4	21	2	Freiheit				0	0	0							0	0	0								0	0	0	1								0	1	1						0	0	0
338	4	31	2	Wichtig! Schwer regenerierbar, darf nicht als selbstverständlich erachtet werden				0	0	0							0	0	0								0	0	0									0	0	0	1					0	1	1
339	5	23	2	Freiheit, Frische, Ruhe				0	0	0							0	0	0			1					0	1	1	1	1							1	0	1						0	0	0
340	5	25	2	Gefühl von Frische, Frieden, Freiheit				0	0	0							0	0	0			1					0	1	1	1						1		1	0	1						0	0	0
341	3	22	2	Freiheit				0	0	0							0	0	0								0	0	0	1								0	1	1						0	0	0
342	2	21	2	Freiheit, Entspannung				0	0	0							0	0	0								0	0	0	1		1						1	0	1						0	0	0
343	3	21	2	Entspannung (Jogging, Spazieren), Abenteuerfreudig: Safari				0	0	0	1						0	1	1								0	0	0			1						0	1	1						0	0	0
344	3	21	2	Freiheit, Erholung, Raum für Inspiration für die Naturwissenschaften				0	0	0							0	0	0								0	0	0	1			1	1				1	0	1						0	0	0
345	3	20	2	Freiheit, Freude, Träume				0	0	0	1						0	1	1								0	0	0	1				1				1	0	1						0	0	0
346	4	22	2	"Etwas, das uns geschenkt wurde" und wir es sorgsam behandeln müssen; schön/Freiheit/Frieden (friedlich)				0	0	0							0	0	0	1	1						1	0	1	1						1		1	0	1						0	0	0
347	3	20	2	schöne Landschaften				0	0	0							0	0	0	1			1				1	0	1									0	0	0						0	0	0
348	3	23	2	Freude, Freiheit				0	0	0	1						0	1	1								0	0	0	1								0	1	1						0	0	0
349	4	23	2	Ausruhe, alles selbst gemacht				0	0	0							0	0	0								0	0	0			1						0	1	1						0	0	0
350	3	21	2	Fröhlichkeit, innere Ruhe				0	0	0						1	0	1	1								0	0	0		1							0	1	1						0	0	0
351	3	21	2	Ich fühle mich ihr verbunden, möchte, dass sie geschützt wird und auch in Ruhe gelassen wird.				0	0	0							0	0	0		1						0	1	1									0	0	0						0	0	0
352	4	20	2	Freiheit, Entspannung, Glück, Sport, Energie tanken				0	0	0	1	1					1	0	1								0	0	0	1		1		1				1	0	1						0	0	0
353	4	20	2	Entspannung, Gesundheit				0	0	0							0	0	0								0	0	0			1		1				1	0	1						0	0	0
354	3	20	2	Gesundheit, fröhlich, entspannt				0	0	0						1	0	1	1								0	0	0			1		1				1	0	1						0	0	0
355	2	19	2	Ruhe vor nervigen Menschen --> friedlicher, Gelassenheit				0	0	0							0	0	0								0	0	0		1				1			1	0	1						0	0	0
356	3	20	2	Ruhe, Entspannung				0	0	0							0	0	0								0	0	0		1	1						1	0	1						0	0	0
357	4	21	2	Erholung, Stille, Faszination			1	0	1	1							0	0	0								0	0	0		1		1					1	0	1						0	0	0
358	4	20	1	Freiheit				0	0	0							0	0	0								0	0	0	1								0	1	1						0	0	0
359	4	20	2	Freiheit				0	0	0							0	0	0								0	0	0	1								0	1	1						0	0	0
360	2	22	1	Ruhe, Erholung, positive Gefühle				0	0	0							0	0	0								0	0	0		1		1					1	0	1						0	0	0
361	3	22	1	Spaß				0	0	0	1						0	1	1								0	0	0									0	0	0						0	0	0
362	3	22	1	0				0	0	0							0	0	0								0	0	0									0	0	0						0	0	0
363	6	20	2	Artenvielfalt, Erlebnis, Freizeit				0	0	0	1						0	1	1					1			0	0	0									0	0	0						0	0	0
364	4	22	2	Freizeit, Erholung d.h. frische Luft --> fröhlich				0	0	0	1					1	1	0	1			1					0	1	1				1					0	1	1						0	0	0
365	3	22	2	Reinheit, Ruhe, Energie tanken				0	0	0							0	0	0				1				0	1	1		1			1				1	0	1						0	0	0
366	4	22	1	Wildnis, Erhalt der Arten, Artenvielfalt, Sehnsucht nach Ruhe, Strand, Berge, Seen, aber auch Freizeit/Hobby in der Natur verbringen (z.B. Wandern)				0	0	0	1						0	1	1		1			1		1	1	0	1		1						1	1	0	1						0	0	0
367	5	20	1	positiv, stückweit schlechtes Gewissen, weil wir sie zerstören				0	0	0							0	0	0								0	0	0									0	0	0						0	0	0
368	4	20	2	Natur zu schätzen, schöne Aussichten, Ruhe, Erholung, Glück				0	0	0		1					0	1	1	1	1						1	0	1		1		1					1	0	1						0	0	0
369	2	25	2	0				0	0	0							0	0	0								0	0	0									0	0	0						0	0	0
370	4	20	2	Erholung, Staunen			1	0	1	1							0	0	0								0	0	0				1					0	1	1						0	0	0
371	3	19	2	Freiheit, Entspannung				0	0	0							0	0	0								0	0	0	1		1						1	0	1						0	0	0
372	5	20	2	Ekel (Vögel); Ruhe; Entspannung				0	0	0							0	0	0								0	0	0		1	1						1	0	1						0	0	0
373	3	21	2	Wandern, frische Luft, Segeln, im Wald spazieren				0	0	0	1						0	1	1			1				1	1	0	1									0	0	0						0	0	0
374	4	20	2	frische Luft, Spazieren, Blümchen pflücken, grillieren				0	0	0	1						0	1	1			1				1	1	0	1									0	0	0						0	0	0
375	3	21	1	frische Luft, Frühlingsgefühle				0	0	0	1						0	1	1			1					0	1	1									0	0	0						0	0	0
376	5	21	1	0				0	0	0							0	0	0								0	0	0									0	0	0						0	0	0
377	3	21	2	kann Ruhe geben, kann einem helfen wenn man gestresst ist, faszinierend, schön			1	0	1	1							0	0	0	1							0	1	1		1				1			1	0	1						0	0	0
378	4	20	2	Landeier; Ruhe, abschalten				0	0	0							0	0	0								0	0	0		1				1			1	0	1						0	0	0
379	3	20	2	Erinnerungen zu Wanderungen				0	0	0	1						0	1	1								0	0	0									0	0	0						0	0	0
380	3	20	2	Freiheit, Leichtigkeit, Bodenständigkeit				0	0	0			1				0	1	1								0	0	0	1								0	1	1						0	0	0
381	5	21	2	Ruhe, Entspannung, weg v. Stress, durchatmen!				0	0	0							0	0	0			1					0	1	1		1	1			1			1	0	1						0	0	0
382	5	27	1	Ruhe, Freiheit, Gesundheit				0	0	0							0	0	0								0	0	0	1	1			1				1	0	1						0	0	0
383	5	30	1	Frieden				0	0	0							0	0	0								0	0	0							1		0	1	1						0	0	0
384	3	28	1	Glück, Zufriedenheit				0	0	0		1		1			1	0	1								0	0	0									0	0	0						0	0	0
385	4	29	1	Ruhe, Schönheit, Vielfalt, Staunen			1	0	1	1							0	0	0	1							0	1	1		1							0	1	1						0	0	0
386	3	19	1	keine				0	0	0							0	0	0								0	0	0									0	0	0						0	0	0
387	4	19	1	Liebe				0	0	0							0	0	0							1	0	1	1									0	0	0						0	0	0
388	3	19	1	Freiheit				0	0	0							0	0	0								0	0	0	1								0	1	1						0	0	0
389	5	22	1	Ruhe, Entspannung				0	0	0							0	0	0								0	0	0		1	1						1	0	1						0	0	0
390	5	20	1	0				0	0	0							0	0	0								0	0	0									0	0	0						0	0	0
391	3	21	1	während den Ferien super zum erkunden		1		0	1	1	1						0	1	1								0	0	0									0	0	0						0	0	0
392	4	19	1	Ruhe, Vielfalt				0	0	0							0	0	0								0	0	0		1							0	1	1						0	0	0
393	3	19	1	Freiheit, Wohlbefinden				0	0	0							0	0	0								0	0	0	1							1	1	0	1						0	0	0
394	3	19	1	Freiheit				0	0	0							0	0	0								0	0	0	1								0	1	1						0	0	0
395	3	21	1	schöne Strandferien/Snowboarden, kühle Waldspaziergänge im Sommer				0	0	0	1						0	1	1							1	0	1	1									0	0	0						0	0	0
396	2	21	2	positive, aber eigtl. neutral				0	0	0							0	0	0								0	0	0									0	0	0						0	0	0
397	5	23	2	Die natur ist meine Balance				0	0	0							0	0	0								0	0	0				1					0	1	1						0	0	0
398	2	19	1	?				0	0	0							0	0	0								0	0	0									0	0	0						0	0	0
399	6	19	2	Freiheit/Glück				0	0	0		1					0	1	1								0	0	0	1								0	1	1						0	0	0
400	3	19	2	Freiheit				0	0	0							0	0	0								0	0	0	1								0	1	1						0	0	0
401	4	20	2	Freiheit, Glück, Gesundheit				0	0	0		1					0	1	1								0	0	0	1				1				1	0	1						0	0	0
402	3	24	2	Sonne, Freiheit				0	0	0							0	0	0							1	0	1	1	1								0	1	1						0	0	0
403	4	18	2	Ruhe				0	0	0							0	0	0								0	0	0		1							0	1	1						0	0	0
404	4	18	2	Ruhe, Entspannung				0	0	0							0	0	0								0	0	0		1	1						1	0	1						0	0	0
405	6	19	1	Freiheit				0	0	0							0	0	0								0	0	0	1								0	1	1						0	0	0
406	3	21	1	Gefühl von Frische, Freiheit, Hoffnung				0	0	0			1				0	1	1			1					0	1	1	1								0	1	1						0	0	0
407	4	19	2	frische Luft, grün, wichtig, Freiheit				0	0	0							0	0	0		1	1	1				1	0	1	1								0	1	1						0	0	0
408	4	20	2	Ort für Erholung, Entspannung, Ruhe				0	0	0							0	0	0								0	0	0		1	1	1					1	0	1						0	0	0
409	5	19	2	Schönheit der Natur				0	0	0							0	0	0	1							0	1	1									0	0	0						0	0	0
410	5	21	2	Freiheit				0	0	0							0	0	0								0	0	0	1								0	1	1						0	0	0
411	2	19	2	Ruhe, Frieden, Entspanntheit				0	0	0							0	0	0								0	0	0		1	1				1		1	0	1						0	0	0
412	6	30	1	liefern besonderes Ressourcen um zu leben				0	0	0							0	0	0								0	0	0									0	0	0	1					0	1	1
413	3	20	2	positive, beruhigend, entspannend				0	0	0							0	0	0								0	0	0		1	1						1	0	1						0	0	0
414	6	21	2	Natur sehr wichtig für alles, dass wir [benutzen/besitzen?]				0	0	0							0	0	0		1						0	1	1									0	0	0						0	0	0
415	4	22	2	Freiheit				0	0	0							0	0	0								0	0	0	1								0	1	1						0	0	0
416	6	19	2	Freiheit, Entspannung				0	0	0							0	0	0								0	0	0	1		1						1	0	1						0	0	0
417	5	20	2	Freiheit, Reinheit, Erholung				0	0	0							0	0	0				1				0	1	1	1			1					1	0	1						0	0	0
418	3	23	2	Wir brauche die Natur, um überleben zu können. Deshalb sollten wir sie auch nicht ausbeuten.				0	0	0							0	0	0								0	0	0									0	0	0	1				1	1	0	1
419	4	21	2	Geborgenheit, Freiheit, Ruhe, Entspannung, Frische				0	0	0							0	0	0			1					0	1	1	1	1	1					1	1	0	1						0	0	0
420	5	19	2	Ruhe, Entspannung				0	0	0							0	0	0								0	0	0		1	1						1	0	1						0	0	0
421	3	23	1	Ruhe - Meditation				0	0	0							0	0	0								0	0	0		1			1				1	0	1						0	0	0
422	3	26	2	"Mutter" Natur, ohne geht es nicht. Sie ernährt uns und sollte daher respektiert, erhalten, geschützt werden.				0	0	0							0	0	0		1			1			0	1	1									0	0	0						0	0	0
423	3	21	2	Lebensfreude, Glück, Zufriedenheit, Phänomene, Staunen			1	0	1	1	1	1		1			1	0	1						1		0	1	1									0	0	0						0	0	0
424	2	20	1	Ruhe				0	0	0							0	0	0								0	0	0		1							0	1	1						0	0	0
425	4	24	1	Abhängigkeit und hohe Relevanz für die Nachwelt				0	0	0							0	0	0								0	0	0									0	0	0	1					0	1	1
426	4	22	2	0				0	0	0							0	0	0								0	0	0									0	0	0						0	0	0
427	5	21	1	unglaublich, was alles durch Evolution entstehen konnte; Glück (Hass, Wut bei Verschmutzung, Achtlosigkeit)				0	0	0		1					0	1	1					1			0	0	0									0	0	0	1		1			1	0	1
428	4	25	2	Grüne Landschaften, reine Luft, Gesundheit, [unleserlich], befreiend				0	0	0							0	0	0			1	1				1	0	1			1		1				1	0	1						0	0	0
429	3	21	1	Entspannung				0	0	0							0	0	0								0	0	0			1						0	1	1						0	0	0
430	6	19	2	0				0	0	0							0	0	0								0	0	0									0	0	0						0	0	0
431	1	19	2	Freiheit				0	0	0							0	0	0								0	0	0	1								0	1	1						0	0	0
432	NA	18	2	0				0	0	0							0	0	0								0	0	0									0	0	0						0	0	0
433	2	21	1	0				0	0	0							0	0	0								0	0	0									0	0	0						0	0	0
434	4	20	1	0				0	0	0							0	0	0								0	0	0									0	0	0						0	0	0
435	4	20	2	Entspannung, Wohlfühlen				0	0	0							0	0	0								0	0	0			1					1	1	0	1						0	0	0
436	7	22	1	Ruhe, Freiheit				0	0	0							0	0	0								0	0	0	1	1							1	0	1						0	0	0
437	4	22	2	Freiheit, Gesundheit				0	0	0							0	0	0								0	0	0	1				1				1	0	1						0	0	0
438	NA	24	1	0				0	0	0							0	0	0								0	0	0									0	0	0						0	0	0
439	NA	25	1	0				0	0	0							0	0	0								0	0	0									0	0	0						0	0	0
440	4	20	2	joggen				0	0	0	1						0	1	1								0	0	0									0	0	0						0	0	0
441	3	23	1	Ruhe, Entspannung - gefahr, Unkontrollierbarkeit				0	0	0							0	0	0								0	0	0		1	1						1	0	1	1			1		1	0	1
442	5	21	NA	soll unbedingt geschützt werden, Frusttration, weil die Menschen es nicht machen				0	0	0							0	0	0		1						0	1	1									0	0	0						0	0	0
443	4	20	2	Leben, Ruhe, Stille				0	0	0				1			0	1	1								0	0	0		1							0	1	1						0	0	0
444	3	20	1	Ruhe, Beisamenheit, Ungezwungenheit				0	0	0	1						0	1	1								0	0	0	1	1							1	0	1						0	0	0
445	3	23	1	Durch rationale Überlegungen wir mir bald klar, dass es einiges zu verbessern gäbe, emotional lässt mich das Ganze aber eher kalt				0	0	0							0	0	0								0	0	0									0	0	0						0	0	0
446	4	21	2	ruhig, natürlich, entspannen, Abenteuer				0	0	0	1						0	1	1				1				0	1	1		1	1						1	0	1						0	0	0
447	3	22	2	Erholung, Freizeit				0	0	0	1						0	1	1								0	0	0				1					0	1	1						0	0	0
448	3	25	2	Erholung, Freizeit, ein sensibles System das durch menschliche Einflüsse gestört wird				0	0	0	1						0	1	1								0	0	0				1					0	1	1						0	0	0
449	4	20	1	Freude				0	0	0	1						0	1	1								0	0	0									0	0	0						0	0	0
450	2	23	2	Freunde				0	0	0	1						0	1	1								0	0	0									0	0	0						0	0	0
451	5	21	2	leben, Entspanung, Friedseeligkeit, ?				0	0	0				1			0	1	1								0	0	0			1						0	1	1						0	0	0
452	6	20	1	Freizeit, Freiheit, Challenge (Sport)				0	0	0	1						0	1	1								0	0	0	1								0	1	1						0	0	0
453	6	20	1	Ruhe, Gelassenheit, Kindheit, Sport (joggen usw.)				0	0	0	1				1		1	0	1								0	0	0		1				1			1	0	1						0	0	0
454	4	18	2	Freiheit, draussen sein				0	0	0							0	0	0								0	0	0	1								0	1	1						0	0	0
455	4	21	2	etwas, dass auch in den folgenden Jahrhunderten einen grossen Anteil des Planeten einnehnmen soll				0	0	0							0	0	0		1						0	1	1									0	0	0						0	0	0
456	4	19	2	Freiheit und Ruhe. Orte die nicht sehr vom Mensch beeinträchtigt sind z.B. verbaut				0	0	0							0	0	0				1				0	1	1	1	1							1	0	1						0	0	0
457	4	53	1	Die Natur is das Problem des menschen --> er muss sich von ihr lösen, wenn er überleben will				0	0	0							0	0	0								0	0	0									0	0	0						0	0	0
458	3	20	2	Freiheit, durchatmen, Kopf frei bekommen, "Erleichterung", Wohlfühlen				0	0	0							0	0	0			1					0	1	1			1					1	1	0	1						0	0	0
459	2	21	1	Freiheit, Friede				0	0	0							0	0	0								0	0	0	1						1		1	0	1						0	0	0
460	3	22	1	Freiheit, Ruhe				0	0	0	1						0	1	1								0	0	0	1								0	1	1						0	0	0
461	4	23	2	Sonne, Freunde, Sport				0	0	0	1						0	1	1							1	0	1	1									0	0	0						0	0	0
462	4	24	1	0				0	0	0							0	0	0								0	0	0									0	0	0						0	0	0
463	3	21	2	Freiheit, Wohlbefinden				0	0	0							0	0	0								0	0	0	1							1	1	0	1						0	0	0
464	4	20	2	Scham, dass die Menschen so wenig Sorge trägt				0	0	0							0	0	0								0	0	0									0	0	0						0	0	0
					8	4	18	2	26	28	79	28	23	21	16	9	24	125	149	32	30	26	27	11	11	25	26	94	120	117	104	76	60	35	23	20	19	147	130	277	20	9	9	5	4	7	32	39
								30								176											137											454								47
[truncated: 24 more columns]

## Sheet: environmental hazard
ID	INS	age	sex	Umwelt Gefährdung	Mensch /Individuum	Tiere, Pflanzen	Gefährdung Lebewesen	Überbevölkerung / Bevölkerungswachstum	bodensuri$83	menschliches Eingriff / Fehlverhalten	Unwissen / Ignoranz / Egoismus / Gier / Geld	awareness	Treibhauseffekt / Klimaerwärmung	Gefährdung von Luft und Land	erhöhte Mobilität	Flugzeug / Schiff / Auto	mobility & transport	Chemikalien	Müll / Abfälle	Plastik	waste	Konsum / (Überproduktion)	Kleider Konsum	Lebensmittel Konsum	keine Energiewende Energiegewinnung	zu hoher Energie/ Wasserverbrauch	Industrie / Wirtschaft / Kraftwerke	resources & consumption		no answer
1	2	19	1	Resourcenverbrauch					0	1		1					0				0							0		0
2	4	18	2	Überbevölkerung				1	1			0					0				0							0		0
3	3	19	2	Autos					0			0				1	1				0							0		0
4	3	19	2	Abgase, Treibhauseffekt					0			0	1	1			1				0							0		0
5	3	20	2	Abgas, Emissionen, Kraftwerke, unachtsamer Verbrauch der endlichen Resourcen					0	1	1	1		1			1				0						1	1		0
6	6	19	1	meschliche Kurzsichtigkeit					0	1		1					0				0							0		0
7	5	20	2	Massentierhaltung, Lebensmittelverschwendung, Konsumverhalten westlicher Länder					0			0					0				0	1		1				1		0
8	3	19	2	Klimaerwärmung, Umweltverschmutzung, mangelndes Umweltbewusstseit					0	1		1	1	1			1				0							0		0
9	2	20	1	Abgas, Müll					0			0		1			1			1	1							0		0
10	5	20	2	Mensch	1				1			0					0				0							0		0
11	4	19	2	Industrie, durch den Menschen	1				1			0					0				0						1	1		0
12	4	19	2	Die Ignoranz der Menschen	1				1	1		1					0				0							0		0
13	2	20	2	CO2 Ausstoß --> Brandrodungm Verkehr, Industrie, Müll Ozeane, Atomkraft					0			0		1	1		1			1	1						1	1		0
14	5	19	2	uns	1				1			0					0				0							0		0
15	3	19	1	der Mensch	1				1			0					0				0							0		0
16	4	20	2	Durch den Menschen	1				1			0					0				0							0		0
17	3	18	1	CO2, Abholzung (Regenwald), Erwärmen der Gewässer, Mensch	1				1			0	1	1			1				0							0		0
18	4	20	2	den Menschen selbst, sein eigenes Wissen --> wir können nicht zur Natur zurück, um helfen sie weniger zu schaden, Natur/Umwelt ist immer im Wandel	1				1			0					0				0							0		0
19	4	19	2	CO2- Ausstoß, Globalisierung					0			0		1			1				0						1	1		0
20	3	18	2	Rücksichtslosigkeit der Menschen und insbesondere mancher Wirtschaftsunternehmer	1				1	1		1					0				0						1	1		0
21	4	19	2	unbedachte Handlungen von Menschen: Trump	1				1	1		1					0				0							0		0
22	2	19	2	CO2 Belastung + Umweltverschmutzung (Mensch)	1				1			0		1			1				0							0		0
23	5	19	2	Mensch u.a. Trump	1				1			0					0				0							0		0
24	2	18	2	Durch den Menschen	1				1			0					0				0							0		0
25	3	21	2	WIR!	1				1			0					0				0							0		0
26	5	23	1	Durch den Menschen	1				1			0					0				0							0		0
27	3	18	2	Menschen	1				1			0					0				0							0		0
28	4	19	2	vom Individuum, aber auch ?? KAPTALISMUS	1				1			0					0				0							0		0
29	4	20	2	Menschen --> übermäßiger Fleischkonsum, Abholzung von Regenwälder, Wilderei	1		1		1			0		1			1				0			1				1		0
30	4	20	1	Luft, Boden, und Wasserbelastung, Wasserverschmutzung					0			0		1			1				0							0		0
31	3	19	1	den Menschen	1				1			0					0				0							0		0
32	5	20	2	Regenwaldabholzung, keine Energiewende, Fleischkonsum, Arktisausbeute (?)					0			0		1			1				0			1	1			1		0
33	3	18	1	Lachgas, CO2 --> Klimawandel, Regenwaldabholzung, geringe Biodiversität			1		1			0	1	1			1				0							0		0
34	4	33	2	Mensch	1				1			0					0				0							0		0
35	3	19	NA	Dem Menschen	1				1			0					0				0							0		0
36	4	19	2	Müll, Chemikalien, Industrie					0			0					0	1		1	1						1	1		0
37	4	19	2	Verschmutzung					0			0		1			1				0							0		0
38	2	20	1	Ignoranz / Egoismus (D. Trump), CO2, Konzerne, Kapitalismus					0	1	1	1		1			1				0						1	1		0
39	4	18	2	CO2- Ausstoß					0			0		1			1				0							0		0
40	6	18	1	0					0			0					0				0							0		1
41	5	19	1	Mensch: Industrie, Globalisierung, Rohstoffausbeutung und Verbrauch	1				1	1		1					0				0						1	1		0
42	3	18	2	Rodung des Regenwalds bzw. allgemein durch die Wirtschaft, Öl					0			0		1			1				0						1	1		0
43	5	19	2	meschliche Eingriff: Bäume fällen etc.					0	1		1					0				0							0		0
44	5	20	2	Wir Menschen, Plastik-Verbrauch, Konsum	1				1			0					0			1	1	1						1		0
45	4	19	1	Kapitalismus					0			0					0				0						1	1		0
46	6	22	1	1. Bildungsmangel 2. Falsche (Naturfremde) Jugenderziehung					0		1	1					0				0							0		0
47	5	20	2	durch unbewusstes Leben					0	1		1					0				0							0		0
48	4	20	2	0					0			0					0				0							0		1
49	4	19	1	Den Menschen :)	1				1			0					0				0							0		0
50	3	20	1	Mensch, Industrie, Kapitlismus, Donald Trump (siehe Mauer)	1				1			0					0				0						1	1		0
51	5	18	2	Medien, Holzarbeiter					0			0					0				0							0		1
52	3	18	2	Medien					0			0					0				0							0		1
53	5	20	1	Unwissenheit und Verharmlosung					0		1	1					0				0							0		0
54	7	20	1	Massentierhaltung (Methan), Autogase/Stickoxide, Schmelzen der Polarkappen (Albedo)					0			0		1			1				0			1				1		0
55	3	18	2	Politik, falsches Umgehen mit Verantwortung, Konsum					0	1		1					0				0	1						1		0
56	3	19	1	0					0			0					0				0							0		1
57	6	20	2	Politik! (Trump)					0			0					0				0							0		1
58	5	19	2	Durch Handeln ohne vorher die Probleme o. Gefahren zu bedenken (vor allem in der Wirtschaft) oder durch das Rückdenken					0	1		1					0				0						1	1		0
59	4	19	2	0					0			0					0				0							0		1
60	4	19	2	Menschen	1				1			0					0				0							0		0
61	5	21	2	Emissionen, Verschmutzung durch Müll					0			0		1			1		1		1							0		0
62	4	19	2	Menschen	1				1			0					0				0							0		0
63	5	23	2	durch den Menschen	1				1			0					0				0							0		0
64	4	22	1	Donald Trump, Abgase, Industrieabfälle					0			0		1			1		1		1						1	1		0
65	4	NA	2	Mensch -> Müll, Chemikalienfreisetzung, Naturkatastrophen	1				1			0		1			1	1	1		1							0		0
66	5	22	1	Menschen	1				1			0					0				0							0		0
67	6	19	1	Ausbreitung menschlichen Zivilisation (Abholzung, Siedlungsbau)				1	1			0		1			1				0							0		0
68	3	19	2	Mensch	1				1			0					0				0							0		0
69	4	20	2	Auto fahren, zu viel Müllproduktion, Wasserverschmutzung					0			0		1		1	1		1		1							0		0
70	6	21	2	Mensch!	1				1			0					0				0							0		0
71	3	20	1	Menschen	1				1			0					0				0							0		0
72	3	29	2	durch den Mensch	1				1			0					0				0							0		0
73	4	24	2	Durch Industrie und Massentierhaltung					0			0					0				0			1			1	1		0
74	3	23	2	Abgase -> Smog					0			0		1			1				0							0		0
75	4	22	2	Abgase , Müll					0			0		1			1		1		1							0		0
76	4	24	2	CO2, Müllverschmutzung, Fahrlässigkeit & Faulheit im Lebensstil der Menschen, Luxus	1				1	1	1	1		1			1		1		1							0		0
77	3	19	2	Industrie					0			0					0				0						1	1		0
78	4	22	2	Durch den Menschen	1				1			0					0				0							0		0
79	3	21	2	Zu wenig Bedachtheit auf einfache Verbesserung im Alltag (z.B. Mülltrennung)					0			0					0			1	1							0		0
80	4	19	2	Verschmutzung, geringe Wertschätzung					0	1		1		1			1				0							0		0
81	4	22	2	Industrie, allg. den Menschen	1				1			0					0				0						1	1		0
82	5	25	2	Flugzeuge, Müll, Verschwendung, mangelndes Wissen Interesse, Bewusstsein der Menschen	1				1		1	1				1	1		1		1							0		0
83	2	21	2	Durch Produktion von Gütern					0			0					0				0	1						1		0
84	4	20	2	Konsum					0			0					0				0	1						1		0
85	3	22	2	Plastikproduktion u. Wegwerfgesellschaft					0		1	1					0			1	1							0		0
86	4	22	2	Treibhausgase, Menschen und deren Ignoranz	1				1		1	1		1			1				0							0		0
87	5	20	2	Mensch	1				1			0					0				0							0		0
88	5	21	2	CO2 (Verkehr), Mensch an sich!	1				1			0		1			1				0							0		0
89	6	22	2	Mensch	1				1			0					0				0							0		0
90	3	22	1	Luxus					0			0					0				0	1						1		0
91	5	20	2	Durch den Menschen und seinen Egoismus.	1				1	1	1	1					0				0							0		0
92	3	22	2	Durch den Menschen	1				1			0					0				0							0		0
93	4	21	2	0					0			0					0				0							0		1
94	6	21	1	Mensch	1				1			0					0				0							0		0
95	3	22	2	Mensch	1				1			0					0				0							0		0
96	5	23	1	0					0			0					0				0							0		1
97	5	21	2	zu wenig Interesse der Menschen	1				1			0					0				0							0		0
98	4	21	2	durch die Menschen	1				1			0					0				0							0		0
99	5	26	2	0					0			0					0				0							0		1
100	4	22	1	Mensch	1				1			0					0				0							0		0
101	5	21	2	durch den Menschen	1				1			0					0				0							0		0
102	2	22	2	Mensch	1				1			0					0				0							0		0
103	4	19	2	Tiere, Pflanzen, Umwelt Klima		1			1			0	1				1				0							0		0
104	4	23	2	Überfischung, zu wenige Gesetze zum Schutz von Regionen, zu viel Autoverkehr, zu wenig Förderung von biologischen & regionalen Produkten, zu viel Fleischproduktion!			1		1			0			1	1	1				0	1		1				1		0
105	5	21	1	Nahrungsmittelproduktion					0			0					0				0			1				1		0
106	5	23	2	durch den Menschen	1				1			0					0				0							0		0
107	5	27	2	Mensch	1				1			0					0				0							0		0
108	3	23	1	Kraftfahrzeuge, CO2, Methan, CO, NO2					0			0		1		1	1				0							0		0
109	4	26	1	Umweltverschmutzung, Zerstörung von Lebensräumen					0			0		1			1				0							0		0
110	2	21	2	Mensch --> Industrie	1				1			0					0				0						1	1		0
111	3	21	2	durch Abgase, Firmen, Verkehr, Unwissenheit					0		1	1		1	1		1				0						1	1		0
112	4	23	1	Überbevölkerung: Indien, China; Diesel, Benzinmotoren; Unterdrückung der Solarindustrie durch konkurrierende Konzerne!				1	1			0					0				0						1	1		0
113	5	23	2	Industrie					0			0					0				0						1	1		0
114	7	30	1	Profitmaximierung, Gier und ein Mangel an Demokratie im Umgang mit Ressourcen					0	1	1	1					0				0							0		0
115	4	20	2	den Menschen	1				1			0					0				0							0		0
116	5	23	2	Konsum der Menschen! Wir müssen lernen, zu verzichten und nicht immer überfüllte Regale zu haben und alles von jedem Kontinent zu essen. Nachhaltiger leben!	1				1		1	1					0				0	1						1		0
117	5	20	2	Mensch	1				1			0					0				0							0		0
118	4	22	1	kapitalistisch-materiell orientierter Fortschrittsgedanke. Der Glaube an die "Richtigkeit" unseres westlichen Wirtschaftssystems.					0	1	1	1					0				0							0		0
119	4	21	2	Medien und andere Menschen	1				1			0					0				0							0		0
120	4	20	2	Verbrennung von fossilen Brennstoffen, Abholzung des Regenwalds, Gewässerverschmutzung, Plastik					0			0		1			1			1	1							0		0
121	NA	22	1	Gefährdung der Artenvielfalt, Überschwemmungen und Verlust von Land			1		1			0		1			1				0							0		0
122	5	20	2	menschliche Aktivitäten					0	1		1					0				0							0		0
123	5	21	2	Habitatverkleinerung					0			0		1			1				0							0		0
124	4	22	1	Politik, multinationale Konzerne, Ignoranz					0		1	1					0				0						1	1		0
125	NA	25	2	westliche Gesellschaft					0	1		1					0				0							0		0
126	4	21	1	Menschen (Verkehr & Industrie)	1				1			0			1		1				0						1	1		0
127	2	21	2	der Mensch	1				1			0					0				0							0		0
128	2	23	1	Industrie					0			0					0				0						1	1		0
129	4	19	2	unwissender Umgang mit der Natur durch Menschen	1				1	1	1	1					0				0							0		0
130	5	21	2	viele Menschen fühlen sich als Einzelperson nutzlos und sehen keinen Bedarf, etwas an ihrem Lebensstil zu ändern; Überfischung, Müll, Verschwendung	1				1	1	1	1		1			1		1		1							0		0
131	6	23	2	Menschen	1				1			0					0				0							0		0
132	3	26	1	Durch den Menschen	1				1			0					0				0							0		0
133	3	20	2	Klimawandel					0			0	1				1				0							0		0
134	4	27	1	Amazons-Gebiet (BRA), Afrika,					0			0					0				0							0		1
135	3	20	2	die Überbevölkerung durch den Menschen!				1	1			0					0				0							0		0
136	4	19	1	anthropogen gestörter Nitrathaushalt					0	1		1					0				0							0		0
137	6	22	1	uns Menschen	1				1			0					0				0							0		0
138	3	20	2	Menschen! Überbevölkerung,	1				1	1		1					0				0							0		0
139	4	22	2	0					0			0					0				0							0		1
140	6	21	1	Menschen, ihr unüberlegtes/egoistisches Handeln	1				1		1	1					0				0							0		0
141	6	21	2	0					0			0					0				0							0		1
142	4	21	2	übermäßiger Konsum, wenig Nachhaltigkeit					0		1	1					0				0	1						1		0
143	3	21	1	Durch zu viele Menschen. Niemand merkt, dass man mit nur 1-2 Kindern die Umwelt weniger belastet, selbst wenn man einen großen Öko-Fußabdruck hat, als mit einer veganen 6-Kopf-Familie.	1			1	1	1		1					0				0							0		0
144	4	22	2	Atomkraftwerke					0			0					0				0						1	1		0
145	6	20	1	1) Habitatzerstörung/Habitatfragmentierung 2) Pollution/Umweltverschmutzung					0			0		1			1				0							0		0
146	5	20	2	0					0			0					0				0							0		1
147	5	26	2	Umweltverschmutzung, Treibhausgase					0			0		1			1				0							0		0
148	4	22	1	Mensch	1				1			0					0				0							0		0
149	5	21	2	Industrie, Mensch	1				1			0					0				0						1	1		0
150	5	21	1	Verkehr und Verbauung und falscher Umgang					0	1		1			1		1				0							0		0
151	4	21	1	USA					0		1	1					0				0							0		0
152	NA	22	2	gewinnorientierte Wirtschaft, die nur kurzfristig plant und Langzeitschäden außer Acht lässt. Überbevölkerung				1	1			0					0				0						1	1		0
153	4	21	1	der Mensch, Menschen sind scheiße	1				1			0					0				0							0		0
154	NA	35	1	7+ Milliarden Menschen & Konsumgesellschaft				1	1			0					0				0	1						1		0
155	4	19	2	Großkonzerne, die nur an Profit denken, sowie die Politik					0			0					0				0						1	1		0
156	4	21	2	Ausbeutung					0	1		1					0				0							0		0
157	6	23	1	Zersiedlung, Verkehr, Überfluss an Nahrung, besonders Fleisch, da viel Energie zur Herstellung verbraucht wird					0			0			1		1				0			1		1		1		0
158	5	23	2	Lärm, Überbauungen					0			0					0				0							0		1
159	4	22	2	durch den Menschen (das Verhalten des Menschen)	1				1	1		1					0				0							0		0
160	3	19	2	unnötiger Verbrauch von Ressourcen und dass die Menschen denken, dass sie ein Recht drauf haben	1				1	1	1	1					0				0							0		0
161	5	34	1	Nutztierhaltung, Zuviele ungebildete Menschen	1				1		1	1					0				0			1				1		0
162	5	24	2	Unwissen: wer nicht weiß, welche Auswirkungen Fleischkonsum auf die Umwelt hat,					0		1	1					0				0			1				1		0
163	3	22	2	Extremwetterereignisse --> Klimawandel (CO2 Anstieg, --> Ozonloch), Ressourcenverbrauch (nicht reversible Schäden d. den Menschen), Verlust d. Biodiversität	1		1		1	1		1		1			1				0							0		0
164	4	21	2	schlechte Energiepolitik, Foodwaste, Plastik, Ausrottung von Arten			1		1			0					0			1	1							0		0
165	4	39	1	Glashauseffekt ?					0			0	1				1				0							0		0
166	6	21	1	unsere Einflüsse auf die Umwelt (Verschmutzung, Verschwendung von Ressourcen)					0	1		1		1			1				0							0		0
167	4	22	2	nicht wissen; Ideen, die gut sind am Anfang können sehr schlechte Auswirkungen haben und umgekehrt					0		1	1					0				0							0		0
168	5	19	1	von uns Menschen	1				1			0					0				0							0		0
169	2	22	2	Mensch!	1				1			0					0				0							0		0
170	NA	22	2	0					0			0					0				0							0		1
171	4	28	1	Massentierhaltung --> v.A. Futterbeschaffung					0			0					0				0			1				1		0
172	3	24	2	Menschen	1				1			0					0				0							0		0
173	2	21	2	durch die Luftverschmutzung					0			0		1			1				0							0		0
174	5	23	2	Mensch	1				1			0					0				0							0		0
175	3	23	1	schlechte Raumplanung und Geldgier					0		1	1					0				0							0		0
176	4	24	2	Durch den Menschen	1				1			0					0				0							0		0
177	3	40	2	Den Menschen	1				1			0					0				0							0		0
178	5	22	2	durch den Menschen	1				1			0					0				0							0		0
179	4	23	2	0					0			0					0				0							0		1
180	6	23	1	Durch den Menschen (Gier)	1				1		1	1					0				0							0		0
181	4	29	2	Abfall, Methanausstoß, Co2-Ausstoß					0			0	1	1			1		1		1							0		0
182	3	19	1	Energie/Nahrungsgewinnung					0			0					0				0			1		1		1		0
183	4	20	1	"Wegwerf-Gesellschaft" (Essensverschwendung), fossile Brennstoffe					0			0		1			1		1		1	1						1		0
184	3	21	1	0					0			0					0				0							0		1
185	3	18	2	Menschen	1				1			0					0				0							0		0
186	4	18	2	Aktivitäten von Menschen	1				1			0					0				0							0		0
187	3	23	1	Abholzung, Überfischung, Co2-Ausstoß, Verschmutzung der Meere, …			1		1			0		1			1				0							0		0
188	4	21	1	fliegendes Spagettimonster; 9 Uhr morgens: schlechte Umfragezeit					0			0					0				0							0		1
189	4	20	1	Plastik im Meer					0			0					0			1	1							0		0
190	4	21	1	Durch die steigende Anzahl Menschen				1	1			0					0				0							0		0
191	3	21	2	Atomabfälle, Chemikalien					0			0					0	1		1	1							0		0
192	3	20	1	Plastik, Auslöschen von Tierarten			1		1			0					0			1	1							0		0
193	4	19	2	Egoismus					0		1	1					0				0							0		0
194	2	19	1	Amerikaner, Chinesen, fossile Brennstoffe, Inder, Fracking					0		1	1		1			1				0							0		0
195	2	20	1	Kapitalismus					0			0					0				0						1	1		0
196	2	19	1	Amerika					0			0					0				0							0		1
197	5	26	2	Überbevölkerung, wachsender Reichtum bzw. Ansprüche auf Ferien, Smartphones, Kleider; "Wegwerfgesellschaft"				1	1	1	1	1					0				0		1					1		0
198	5	20	1	Durch die Nichteinhaltung von umweltschonenden Gesetzen					0			0					0				0							0		1
199	4	20	2	Den Menschen	1				1			0					0				0							0		0
200	4	20	2	Ölraffinerie (generell Ölanschaffung), Abholzung von Wäldern, Beeinflussung der Natur (Genmanipulationen), Entsorgung Schadstoffe etc.					0	1		1		1			1		1		1							0		0
201	1	20	1	Menschheit	1				1			0					0				0							0		0
202	6	19	1	0					0			0					0				0							0		1
203	4	21	1	Plastik (in den Meeren), Erdöl (Verschmutzung, Krieg)					0			0		1			1			1	1							0		0
204	3	23	1	Biologische Kampfstoffe					0	1		1					0				0							0		0
205	4	21	2	Fluggesellschaft, Autoverkehr, Massentierhaltung					0			0			1	1	1				0			1				1		0
206	NA	20	2	Durch den Menschen. Konsum. Nicht umweltbewusste Länder wie Brasilien z.B.	1				1		1	1					0				0	1						1		0
207	4	21	2	Durch den Menschen; Überbevölkerung, übermäßiger Verbrauch von Ressourcen, Verschmutzung etc. Also eig. rücksichtsloses Verhalten!	1			1	1	1		1		1			1				0							0		0
208	5	22	2	Durch den Menschen und seine verschwenderische Lebensweise	1				1	1		1					0				0							0		0
209	4	20	2	Durch uns Menschen	1				1			0					0				0							0		0
210	5	25	1	Mensch	1				1			0					0				0							0		0
211	NA	20	1	Mensch (Fleischproduktion), Gier	1				1		1	1					0				0			1				1		0
212	5	20	2	Durch den Menschen, welcher keine Rücksicht nimmt	1				1	1		1					0				0							0		0
213	5	21	2	Abgasemissionen durch Autos & große Fabriken					0			0		1		1	1				0						1	1		0
214	5	26	2	durch Menschen, Wirtschaft, internationalen Großkonzernen	1				1			0					0				0						1	1		0
215	6	20	1	unverhältnismäßiger Konsum, führt zu übertriebenem Maß zu gewissenloser Produktion/Emission					0			0		1			1				0	1						1		0
216	4	23	1	Mensch	1				1			0					0				0							0		0
217	4	21	1	Durch leichtfertigen, unbewussten Umgang damit					0		1	1					0				0							0		0
218	6	20	2	durch den Mensch	1				1			0					0				0							0		0
219	5	19	1	Fleischkonsum + Mensch allgemein	1				1			0					0				0			1				1		0
220	5	21	1	Treibhausgase, Ölbohrungen, allg. rücksichtsloser Umgang mit Ressourcen					0	1		1		1			1				0							0		0
221	5	26	1	Tiere		1			1			0					0				0							0		0
222	5	24	2	Natur durch Ausbeutung, verschwenderischer Lebensstil von uns. Meine Mitmenschen sind kaum gefährdet im Vergleich zu Menschen in anderen Ländern, die größte Gefahr liegt vllt bei einer Epidemie.	1				1	1	1	1					0				0							0		0
223	3	30	2	Frachtschiffe!!					0			0				1	1				0							0		0
224	2	22	2	Durch uns Menschen	1				1			0					0				0							0		0
225	4	20	2	(Umweltverschmutzung), MENSCHE	1				1			0		1			1				0							0		0
226	3	21	2	Menschen, die die Umwelt gefährden	1				1			0					0				0							0		0
227	3	19	2	Umweltverschmutzung					0			0		1			1				0							0		0
228	2	19	2	0					0			0					0				0							0		1
229	6	19	2	0					0			0					0				0							0		1
230	5	26	2	durch CO2 Emission, Abfall, Nahrung					0			0		1			1		1		1			1				1		0
231	5	21	1	durch den Menschen	1				1			0					0				0							0		0
232	3	25	2	Unwissen, falschen Weltbildern vermittelt durch Politiker, (Propaganda)					0		1	1					0				0							0		0
233	6	19	2	Mensch (Überbauung)	1				1			0					0				0							0		0
234	4	21	2	Durch übertriebenes Verhalten der Menschen (Industrie etc.), Verschmutzung	1				1	1		1		1			1				0						1	1		0
235	5	21	2	Konsumzwang/drang der Gesellschaft, die Gier der Menschen, immer mehr zu besitzen. --> Industrie, Wilderung, Abbau der Tropen, Meeresverschmutzung!	1		1		1		1	1		1			1				0	1					1	1		0
236	3	20	2	Individualverkehr, Stromproduktionsstätten					0			0			1		1				0							0		0
237	3	20	2	0					0			0					0				0							0		1
238	3	21	2	0					0			0					0				0							0		1
239	4	19	2	Individualismus und eigene Interessen, Geld und Umweltschutz passen nicht gut zusammen					0	1		1					0				0							0		0
240	2	21	1	Den Menschen (Rodung, Bohrungen, Kriege, Atomwaffen, Kernkräfte, allg. Kraftwerke, Urbanisierung, …)	1				1			0		1			1				0						1	1		0
241	3	20	2	Ressourcenverbrauch, Erdöl für Plastik und Benzin, Verschmutzung (CO2)					0	1		1		1			1			1	1							0		0
242	2	21	1	durch die menschliche Gier/Konsum	1				1		1	1					0				0							0		0
243	3	19	1	Industrie, … --> Menschen sind Grund f. Gefährdung (Klimawandel, CO2-Ausstoß)	1				1			0	1	1			1				0						1	1		0
244	3	22	2	durch den Menschen	1				1			0					0				0							0		0
245	5	19	1	Durch den CO2 Ausstoß/Treibhausgase					0			0		1			1				0							0		0
246	3	19	2	Kohlenkraftwerke, z.B. Shanghai, Wälder verbrennen					0			0		1			1				0						1	1		0
247	4	20	2	bedingungsloses Streben nach Profit, Anbau von Palmen für Palmöl, Holzrodung im Urwald, verschwenderischer Umgang mit Ressourcen					0	1	1	1		1			1				0			1				1		0
248	4	22	2	Nahrung --> besonders Fleisch, Haus-/Gebäudebau, Verkehr					0			0		1	1		1				0			1				1		0
249	5	21	2	CO2-Ausstoß (Autos, Flugzeuge), Industrie, Abfälle, Waldrodung, Überfischung --> Mensch	1				1			0		1		1	1		1		1						1	1		0
250	5	21	2	kein Respekt vor Natur					0	1		1					0				0							0		0
251	3	20	2	Durch den Menschen	1				1			0					0				0							0		0
252	5	20	1	Abgase (Industrie, Methan)					0			0		1			1				0						1	1		0
253	5	24	1	Methan, CO2, Wasserverbrauch					0			0		1			1				0					1		1		0
254	4	21	2	0					0			0					0				0							0		1
255	4	19	2	Ozonloch; nicht nachhaltiges Verhalten der Menschen	1				1	1	1	1					0				0							0		0
256	5	20	2	übermäßiger Konsum und Ressourcenverbrauch					0	1		1					0				0	1						1		0
257	4	23	2	durch den Menschen	1				1			0					0				0							0		0
258	2	20	2	zu viel CO2-Ausstoß					0			0		1			1				0							0		0
259	2	20	2	Durch Abgase von Fabriken, Autos, etc.; SBB Preise sollten gesenkt werden, so würden weniger Leute, zumindest in der Schweiz, Auto fahren!					0			0		1		1	1				0						1	1		0
260	6	19	2	Die Umwelt ist vor allem vom Abfall der industriellen Materien & synthetisch hergestellten Chemikalien gefährdet.					0			0					0	1	1		1						1	1		0
261	5	23	2	Mikroplastik, CO2-Ausstoß, Versauerung/Erwärmung der Meere					0			0		1			1			1	1							0		0
262	6	20	2	Unvorsichtiger Umgang mit Ressourcen					0	1		1					0				0							0		0
263	3	20	1	Treibhausgase					0			0		1			1				0							0		0
264	3	18	2	Durch uns Menschen!! Weil wir denken, die Natur gehört uns.	1				1		1	1					0				0							0		0
265	3	21	1	CO2-Ausstoß, Ressourcenverbrauch					0	1		1		1			1				0							0		0
266	6	20	1	keine Ahnung					0			0					0				0							0		1
267	5	18	1	Verschmutzung, wegen den Industrien, und Entwaldung					0			0		1			1				0						1	1		0
268	4	19	2	Mensch	1				1			0					0				0							0		0
269	5	20	2	Menschen	1				1			0					0				0							0		0
270	5	22	2	willkürliche Handlungen der Menschen, z.B. nicht recyclen; Treibhausgase; verschwenderische Gesellschaft --> z.B. Ölressourcen verbrauchen	1				1	1	1	1	1	1			1				0							0		0
271	4	22	2	die Menschheit und ihr Verhalten der Umwelt gegenüber	1				1	1		1					0				0							0		0
272	3	19	2	Faulheit!					0			0					0				0							0		1
273	4	22	2	Kapitalismus					0			0					0				0						1	1		0
274	3	19	2	Industrialisation					0			0					0				0						1	1		0
275	4	19	2	Viele Tierarten sterben aus, viele Bäume werden abgeholzt.			1		1			0		1			1				0							0		0
276	3	19	2	Der Mensch selber!	1				1			0					0				0							0		0
277	3	21	2	Von den Menschen (fehlender Respekt, Einfühlung, Müll usw.)	1				1		1	1					0			1	1							0		0
278	7	20	2	Mensch	1				1			0					0				0							0		0
279	5	22	2	Durch Medien, billige Angebote mit Flugzeug. Durch falsche Politik					0			0				1	1				0							0		0
280	5	19	2	Menschen	1				1			0					0				0							0		0
281	4	20	1	erhöhte Mobilität (z.B. fliegen), überschüssige Produktherstellung (z.B. Fleischproduktion etc.), nicht korrekte Abfallentsorgung					0			0			1	1	1		1		1			1				1		0
282	5	18	2	Auto, Kleiderproduktion, Mensch	1				1			0				1	1				0		1					1		0
283	3	29	2	den Menschen	1				1			0					0				0							0		0
284	4	21	1	Überkonsum					0			0					0				0	1						1		0
285	5	20	2	Mensch	1				1			0					0				0							0		0
286	4	21	2	durch uns Menschen	1				1			0					0				0							0		0
287	2	19	2	Durch die Menschen natürlich!	1				1			0					0				0							0		0
288	6	19	2	Industrie, Geld wichtiger gesehen als Moral					0		1	1					0				0						1	1		0
289	4	20	2	0					0			0					0				0							0		1
290	4	18	1	0					0			0					0				0							0		1
291	3	18	2	CO2-Ausstoß --> Klimaerwärmung, Technologie, Abholzung, Überbevölkerung				1	1			0	1	1			1				0	1						1		0
292	5	21	2	von den Menschen --> Klimawandel, Abgase, Abholzung	1				1			0	1	1			1				0							0		0
293	3	20	2	den Starrsinn des Menschen	1				1	1		1					0				0							0		0
294	4	20	2	Abgase, CO2-Verbrauch, Abholzung					0			0		1			1				0							0		0
295	6	20	2	Abgas (Fliegen, Verkehr)					0			0		1	1	1	1				0							0		0
296	5	NA	2	Schmutz, Industrie, Lärm, Waldsterben, Nutzung der natürlichen Flächen zurBebauung + für die Industrie; Naturschutzgebiete werden nicht wirklich bewahrt.					0			0		1			1				0						1	1		0
297	3	19	2	Abfallentsorgung (ins Meer oder einfach..)					0			0					0			1	1							0		0
298	4	22	2	0					0			0					0				0							0		1
299	2	22	2	Abgase von Fabriken/Autos/Flugzeugen etc., Abholzung des Regenwalds!, Littering (v.a. im Meer)					0			0		1		1	1		1	1	1						1	1		0
300	5	20	2	Durch Atomkraftwerke. Durch die [unleserlich-]Gesellschaft. Durch nicht saisonal/lokales Einkaufen --> zu viele Einkaufscentren					0			0					0				0	1					1	1		0
301	3	23	2	0					0			0					0				0							0		1
302	4	19	2	Waldausrottung, Verschmutzung (Luft)					0			0		1			1				0							0		0
303	5	23	1	Mensch	1				1			0					0				0							0		0
304	3	24	1	Konsum					0			0					0				0	1						1		0
305	3	21	1	Fleischkonsum, Erdöl, Maßlosigkeit					0		1	1		1			1				0			1				1		0
306	4	20	2	Durch den Menschen und dessen 1. Welt Lebensstyle (Konsum, …)	1				1			0					0				0	1						1		0
307	4	21	2	Gier der Menschen	1				1		1	1					0				0							0		0
308	6	21	1	Global Warming is a lie from Chinese government					0		1	1	1				1				0							0		0
309	3	22	2	Mensch	1				1			0					0				0							0		0
310	5	20	2	zu wenig werden erneuerbare Energien eingesetzt					0			0					0				0				1			1		0
311	4	23	1	Mensch	1				1			0					0				0							0		0
312	3	22	1	CO2, Egoisten & Firmen (Geldgier)					0		1	1		1			1				0						1	1		0
313	5	22	2	den Mensch!	1				1			0					0				0							0		0
314	5	21	2	Verkehrsmittel, Fabriken					0			0				1	1				0						1	1		0
315	5	20	2	Luft- & Wasserverschmutzung					0			0		1			1				0							0		0
316	2	22	2	Gleichgültigkeit der Konsumgesellschaft					0		1	1					0				0	1						1		0
317	4	23	1	Abfälle, [unleserlich]					0			0					0		1		1							0		0
318	4	21	2	CO2-Abgase, Rodungen, Abfall, Akkus					0			0		1			1				0							0		0
319	5	22	2	durch den Menschen und sein oft egoistisches, auf sich bezogenes Weltbild	1				1		1	1					0				0							0		0
320	4	22	2	0					0			0					0				0							0		1
321	2	22	1	0					0			0					0				0							0		1
322	3	20	1	0					0			0					0				0							0		1
323	3	21	2	Durch den Menschen (Auto, Flugzeuge, Rodungen, Industrie etc.)	1				1			0		1		1	1				0						1	1		0
324	3	21	1	0					0			0					0				0							0		1
325	3	21	1	0					0			0					0				0							0		1
326	5	23	1	0					0			0					0				0							0		1
327	5	20	2	Verschmutzung durch menschliche Aktivitäten	1				1			0		1			1				0							0		0
328	3	22	2	Klimaerwärmung					0			0	1				1				0							0		0
329	2	22	2	0					0			0					0				0							0		1
330	5	20	2	Industrie					0			0					0				0						1	1		0
331	5	22	2	Mensch	1				1			0					0				0							0		0
332	3	20	1	Trump					0		1	1					0				0							0		0
333	3	21	2	Tieren schützen					0			0					0				0							0		1
334	2	21	2	Waldrodung, Abfall, Abgase					0			0		1			1			1	1							0		0
335	5	21	2	Abfall! Abgase					0			0		1			1		1		1							0		0
336	4	22	1	0					0			0					0				0							0		1
337	4	21	2	Menschen, die nicht wissen, wie mit den Ressourcen anständig umzugehen	1				1	1		1					0				0							0		0
338	4	31	2	0					0			0					0				0							0		1
339	5	23	2	Globalisierung					0			0					0				0						1	1		0
340	5	25	2	CO2-Ausstoß					0			0		1			1				0							0		0
341	3	22	2	Abgase, Verhalten vom Menschen	1				1	1		1					0				0							0		0
342	2	21	2	Abgase, Verhalten des Menschen	1				1	1		1					0				0							0		0
343	3	21	2	durch den Schadstoffverbrauch aus den Industrien, den Autos, …					0			0		1		1	1				0						1	1		0
344	3	21	2	Straßen/Autos generell: CO2 & auch Gefahr für Wildtiere			1		1			0		1		1	1				0							0		0
345	3	20	2	Abfallentsorgung im Meer, Wald etc.; CO2-Ausstoß mit Autos etc.; Tiere sterben immer mehr			1		1			0		1			1			1	1							0		0
346	4	22	2	Öl, Abgas, …; alles Menschliche	1				1			0		1			1				0							0		0
347	3	20	2	Abholzung von Wäldern					0			0		1			1				0							0		0
348	3	23	2	Menschen!!	1				1			0					0				0							0		0
349	4	23	2	0					0			0					0				0							0		1
350	3	21	2	0					0			0					0				0							0		1
351	3	21	2	Durch unachtsames Verhalten und zu wenig Information und Bildung. Auch Faulheit und Kapitalismus					0	1	1	1					0				0						1	1		0
352	4	20	2	Autoabgase, Industrie, unnötiges Verbrauchen von Ressourcen (Wasser, Nahrung, …)					0	1		1		1		1	1				0			1				1		0
353	4	20	2	Menschen	1				1			0					0				0							0		0
354	3	20	2	0					0			0					0				0							0		1
355	2	19	2	Ignoranz des Menschen	1				1		1	1					0				0							0		0
356	3	20	2	Rohstoffgewinnung, Mensch	1				1			0					0				0							0		0
357	4	21	2	0					0			0					0				0							0		1
358	4	20	1	Industrie, unser Lebensstil					0		1	1					0				0						1	1		0
359	4	20	2	Abfallstoffe, die bei der Produktion unserer Güter entstehen					0			0					0		1		1							0		0
360	2	22	1	menschliche Ignoranz und Dummheit	1				1		1	1					0				0							0		0
361	3	22	1	gewinnorientierte Unternehmen					0			0					0				0						1	1		0
362	3	22	1	Menschen --> hoher Ressourcenverbrauch	1				1	1		1					0				0							0		0
363	6	20	2	Mensch!	1				1			0					0				0							0		0
364	4	22	2	wir Menschen!	1				1			0					0				0							0		0
365	3	22	2	CO2, Chemie	1				1			0					0				0							0		0
366	4	22	1	Energienachfrage --> Heizen, Essen (Nahrung) --> wir sind zu viele --> Überbevölkerung und Wirtschaft nach Wunsch zu ewigem Wachstum				1	1			0					0				0	1		1			1	1		0
367	5	20	1	Wirtschaft, die immer wachsen muss					0			0					0				0						1	1		0
368	4	20	2	! MENSCH!	1				1			0					0				0							0		0
369	2	25	2	Abfall jeglicher Art					0			0					0			1	1							0		0
370	4	20	2	den Menschen und sein zu starker Verbrauch an Ressourcen	1				1	1		1					0				0							0		0
371	3	19	2	CO2-Produktion, Industrieabfälle					0			0		1			1			1	1						1	1		0
372	5	20	2	Mere & Delfinejäger					0	1		1					0				0							0		0
373	3	21	2	durch den Mensch	1				1			0					0				0							0		0
374	4	20	2	durch den Menschen	1				1			0					0				0							0		0
375	3	21	1	0					0			0					0				0							0		1
376	5	21	1	(Über)nutzung des Menschens	1				1			0					0				0							0		0
377	3	21	2	Falsche; Übernutzung					0			0					0				0							0		1
378	4	20	2	Treibhauseffekt --> Mensch	1				1			0	1				1				0							0		0
379	3	20	2	Durch Menschen & Dinge, die mir nahe stehen	1				1			0					0				0							0		0
380	3	20	2	Mensch & Industrie	1				1			0					0				0						1	1		0
381	5	21	2	unser Konsumverhalten --> alles muss immer im Übermaß vorhanden sein (egal ob von weit weg oder überhaupt notwendig)					0			0					0				0	1						1		0
382	5	27	1	Industrie, Verkehr, Mensch	1				1			0			1		1				0						1	1		0
383	5	30	1	0					0			0					0				0							0		1
384	3	28	1	Abfälle wie Plastik, atomare Abfälle, Nebenprodukte beim Abbau von Rohstoffen wie Gold					0	1		1					0			1	1							0		0
385	4	29	1	CO2, Rücksichtslosigkeit/Egoismus der Leute					0	1		1		1			1				0							0		0
386	3	19	1	Abgase					0			0		1			1				0							0		0
387	4	19	1	0					0			0					0				0							0		1
388	3	19	1	0					0			0					0				0							0		1
389	5	22	1	Durch den Menschen und sein ungebremstes Konsumverhalten!	1				1	1		1					0				0	1						1		0
390	5	20	1	Klimawandel					0			0	1				1				0							0		0
391	3	21	1	Littering & Umweltverschmutzung durch Unternehmungen					0			0	1				1			1	1							0		0
392	4	19	1	0					0			0					0				0							0		1
393	3	19	1	Mensch	1				1			0					0				0							0		0
394	3	19	1	Autos, Atomkraft, Jäger für z.B. Elfenbein etc.					0	1		1				1	1				0						1	1		0
395	3	21	1	chinesische Kohlekraftwerke					0			0					0				0						1	1		0
396	2	21	2	Durch unnötigen Verbrauch bzw. dadurch, dass wir Menschen Luxus & Konsum lieben & diesen nicht für die Umwelt aufgeben wollen.	1				1	1		1					0				0							0		0
397	5	23	2	durch den Mensch!	1				1			0					0				0							0		0
398	2	19	1	Umweltverschmutzung					0			0		1			1				0							0		0
399	6	19	2	Durch Abgase					0			0		1			1				0							0		0
400	3	19	2	Durch Abgase					0			0		1			1				0							0		0
401	4	20	2	Ignoranz der Menschen, fehlendes Bewusstsein, daraus resultieren alle anderen Konsequenzen					0	1		1					0				0							0		0
402	3	24	2	Menschen	1				1			0					0				0							0		0
403	4	18	2	uns	1				1			0					0				0							0		0
404	4	18	2	Mensch	1				1			0					0				0							0		0
405	6	19	1	0					0			0					0				0							0		1
406	3	21	1	Abgase					0			0		1			1				0							0		0
407	4	19	2	Atomkraftwerke, Atomabfall, Abgase, wenig Wasser bzw. nur begrenzt verfügbar					0	1		1		1			1		1		1						1	1		0
408	4	20	2	Durch den Menschen = Industrie, Abgase, Versiegelung von Flächen, Übersiedlung/Übernutzen der Flächen	1			1	1	1		1					0				0						1	1		0
409	5	19	2	Geldgierige Unternehmen, die überhaupt nicht auf die Umwelt achten (im Rahmen der Gesetze) oder nur so tun					0		1	1					0				0						1	1		0
410	5	21	2	Mensch	1				1			0					0				0							0		0
411	2	19	2	CO2-Ausstoß					0			0		1			1				0							0		0
412	6	30	1	0					0			0					0				0							0		1
413	3	20	2	CO2 Ausstoß					0			0		1			1				0							0		0
414	6	21	2	0					0			0					0				0							0		1
415	4	22	2	durch den Mensch	1				1	1		1					0				0							0		0
416	6	19	2	Menschliches Fehlverhalten --> Unwissen, Ignoranz, Egoismus --> "betrifft mich ja nicht"					0	1	1	1					0				0							0		0
417	5	20	2	Gier der Menschen nach Materialien wie Öl, Edelmetalle oder ähnlich luktrativem	1				1		1	1		1			1				0							0		0
418	3	23	2	zu viel CO2-Ausstoß					0			0		1			1				0							0		0
419	4	21	2	Übernutzung, Überproduktion					0	1		1					0				0	1						1		0
420	5	19	2	durch das Desinteresse der Menschen	1				1		1	1					0				0							0		0
421	3	23	1	Durch die Menschen	1				1			0					0				0							0		0
422	3	26	2	Menschen!	1				1			0					0				0							0		0
423	3	21	2	Durch den Menschen, resp. die Entwicklung der Menschen, also den Fortschritt	1				1			0					0				0							0		0
424	2	20	1	Schrott (Plastik)					0			0					0			1	1							0		0
425	4	24	1	0					0			0					0				0							0		1
426	4	22	2	Industrie, Autos (Abgas),					0			0		1		1	1				0						1	1		0
427	5	21	1	Menschen (Trump), irgendwelche unnützen Trends (vor allem [Kleider? Unleserlich])	1				1			0					0				0	1	1					1		0
428	4	25	2	Emissionen/Landwirtschaft & Massentierhaltung					0			0		1			1				0			1				1		0
429	3	21	1	Der Mensch und sein Verhalten	1				1	1		1					0				0							0		0
430	6	19	2	0					0			0					0				0							0		1
431	1	19	2	0					0			0					0				0							0		1
432	NA	18	2	0					0			0					0				0							0		1
433	2	21	1	USA - Donald Trump					0		1	1					0				0							0		0
434	4	20	1	0					0			0					0				0							0		1
435	4	20	2	Abgase					0			0		1			1				0							0		0
436	7	22	1	Besuch von Zoo und Museen					0			0					0				0							0		1
437	4	22	2	Den Menschen und seine Ignoranz in Bezug auf Strom, Produktherstellung etc.	1				1	1	1	1					0				0							0		0
438	NA	24	1	0					0			0					0				0							0		1
439	NA	25	1	0					0			0					0				0						1	1		0
440	4	20	2	die Politik + große Industrie --> durch den Kapitalismus					0			0					0				0							0		1
441	3	23	1	ständig wachsenede kapitalistische Wirtschaft, Bevölkerungswachstum				1	1			0					0				0						1	1		0
442	5	21	NA	von Menschen	1				1			0					0				0							0		0
443	4	20	2	Unwissen, Klimaerwärmung der Menschen	1				1		1	1	1				1				0							0		0
444	3	20	1	den Menschen	1				1			0					0				0							0		0
445	3	23	1	Mensch und Sonne	1				1			0					0				0							0		0
446	4	21	2	Ressourcenverbrauch, Co2 Ausstoss					0	1		1		1			1				0							0		0
447	3	22	2	biologisch nicht abbeubare Produkte, Klimawandel					0			0	1				1			1	1							0		0
448	3	25	2	Menschlicher Verbrauch an Ressourcen	1				1	1		1					0				0							0		0
449	4	20	1	Kapitalismus					0			0					0				0						1	1		0
450	2	23	2	Menschen	1				1			0					0				0							0		0
451	5	21	2	Ignoranz, Konsum (Wirtschaft), Profitgier, Egoismus, kurzfristige Denkweise					0		1	1					0				0	1					1	1		0
452	6	20	1	Abgase, Abfall					0			0		1			1		1		1							0		0
453	6	20	1	rücksichtsloser Umgang der Menschen mit der Umwelt	1				1	1		1					0				0							0		0
454	4	18	2	durch den Menschen und sein Verhalten (Abgase, Raubbau)	1				1	1		1		1			1				0							0		0
455	4	21	2	Ernährungsindustrie					0			0					0				0	1						1		0
456	4	19	2	Menschenkonsum	1				1			0					0				0	1						1		0
457	4	53	1	dass der Mensch seine Natur ohne Rücksicht auslebt	1				1	1		1					0				0							0		0
458	3	20	2	verhalten des Menschen + Anspruch/Normalität der Jetset-Verhaltens	1				1	1		1					0				0							0		0
459	2	21	1	Co2 -->?					0			0		1			1				0							0		0
460	3	22	1	den Menschen und seine technologischen Abfallprodukten	1				1			0					0			1	1							0		0
461	4	23	2	CO2, Abgase					0			0		1			1				0							0		0
462	4	24	1	0					0			0					0				0							0		1
463	3	21	2	Industrie, Autos --> Menschen	1				1			0				1	1				0						1	1		0
464	4	20	2	Den Menschen: AKW, Plastik, Resourchenverschwendung und Littering, Ausbeutug der Tier- und Pflanzenwelt (Waldabholzug)	1				1	1		1		1			1				0						1	1		0
464		N (alle)			191	2	12	13	212	74	59	122	17	112	12	22	137	4	21	25	45	28	3	22	2	3	70	117		65
399	3.99	N
Gefährdung			0.01	Fuß		0.01
Lebewesen	53.1328	212	2.12	Lebewesen	66	0.66	16.2562
Umweltbewusstsein	30.5764	122	1.22	Umweltbewusstsein	54	0.54	13.3005
Konsum und Resourcenverbrauch	29.3233	117	1.17	Konsum und Resourcenverbrauch	318	3.18	78.3251
Müll	11.2782	45	0.45	Müll	126	1.26	31.0345
Transportmittel	34.3358	137	1.37	Transportmittel	233	2.33	57.3892
		633		Beobachtungen	797

## Sheet: environmental footprint
ID	sex	INS	Fußabdruck	Menschen	Tiere, Pflanzen / Lebewesen	Umwelt / Natur (Schutz)	Gefährdung Lebewesen (Schutz)	bodensuri$83	bewusster handeln / Lebensweise / Nachhaltigkeit	Unwissen / Ignoranz / Egoismus / Gier / Geld	awareness	Gefährdung von Luft und Land (Benzin einsparen)	Mobilität einschränken (fliegen, Auto fahren)	Flugzeug / Schiff / Auto	Alternativen (ÖV, Velo, laufen, Fahrgemeinschaften)	mobility & transport	Müll / Abfälle (Verpackung sparen)	Plastik (Einweg meiden, Glasflaschen bevorzugen)	Recycling	waste	Konsum (fair traid, second hand, regional/sesional)	Kleider Konsum	Lebensmittel Konsum	bewusst einkaufen/ernähren	Resourcen schützen /Umgang	Holz statt Öl	Energie und Wasser sparen	Innovationen Techinik /erneuerbare Energien	resources & consumption		no answer
1	1	2	Ich bin nicht bereit, mein Verhalten im Sinne des Ökologischen Fußabdruckes zu ändern.					0		1	1					0				0									0		0
2	2	4	Kleidung recyclen/gebraucht kaufen, Fleischkonsum verringern, Lebensmittel zum Eigenverbrauch selbst anbauen					0			0					0			1	1	1		1						1		0
3	2	3	Bus fahren, Fahrad fahre, Lich immer aus machenw enn ich aus dem Haus geehe oder die Sonne scheit, Secon hand Kleidung					0			0				1	1				0	1						1		1		0
4	2	3	weniger Plastik, wenig Auto fahre, wen möglich Fahrgemeinschaften bilden, Recycling					0			0			1	1	1		1	1	1									0		0
5	2	3	Resourcen schütze, weniger Schadstoffe ausstossen (weniger Auto fahren)					0			0	1		1		1				0					1				1		0
6	1	6	Verbrauch verringern					0			0					0				0									0		1
7	2	5	weiger Konsum, tierische Produkte meiden, Energie und Wasser sparen					0			0					0				0	1		1				1		1		0
8	2	3	weniger Plastik verwenden, Kleidung aus umweltfreundlicher Herstellung kaufen					0			0					0		1		1		1							1		0
9	1	2	kein Fleisch essen, vegan, nicht unnötig Energie verbrauchen, Bioprodukte kaufen, nicht als so sehr in sauß und brauß leben			1		1			0					0				0			1				1		1		0
10	2	5	weniger Fleisch, ÖV, weniger Plastik, fair produzierte Kleidung, sich nicht jedes Jahr neue Elektroartikel zulegen					0			0				1	1		1		1	1		1						1		0
11	2	4	Plastik sparen, mehr mit dem Fahhrad fahren, weniger fliegen					0			0		1		1	1		1		1									0		0
12	2	4	weniger Müll produziere, weiger Auto/Flugzeig benutzen					0			0		1	1		1	1			1									0		0
13	2	2	0					0			0					0				0									0		1
14	2	5	keine tierischen Produkte konsumieren, recyclen, Wasser spare, Schadstoffemissionen verringern					0			0	1				1			1	1			1				1		1		0
15	1	3	allgemein Energieverbrauch verringern --> Licht, Benzin, Bewusst Nahrung verbrauche					0			0	1				1				0	1						1		1		0
16	2	4	weiger Auto nuten, mehr ÖV					0			0			1	1	1				0									0		0
17	1	3	pflanzliche Produkte aus der Region (teuer) und weniger im Inland (?) herholen (Transport)					0			0		1			0				0	1								1		0
18	2	4	Mülltrennung, Nachhaltige Entwicklung, gerechter Umgang mit Lebewesen		1			1	1		1					0	1			1									0		0
19	2	4	ÖV nutzen, mehr Farrad fahren, laufen, Lebensmitel, Kleidung aus der Region kaufen					0			0				1	1				0	1	1							1		0
20	2	3	Reduzieren des Plastikverbrauches, Verringern des "Autogebrauchs"					0			0			1		1		1		1									0		0
21	2	4	weniger Fleisch essen, weniger Auto fahren					0			0			1		1				0			1						1		0
22	2	2	mehr Fahrrad fahren, regional + saisional einkaufen					0			0				1	1				0	1								1		0
23	2	5	Regionale Produkte kaufen					0			0					0				0	1								1		0
24	2	2	mehr Fahrrad fahren, Heizung beim Verlassen der Wohnung abschalten, Lampen nur abends einschalten					0			0				1	1				0							1		1		0
25	2	3	bewusster handeln					1	1		1					0				0									0		0
26	1	5	selten Fleisch, Mülltrennung, bewusst Leben, Beitrag leisten um die negativen Auswirkungen des Menschen auf der Natur zu verringern	1		1		1	1		1					0				0									0		0
27	2	3	unnötigen Stromverbrauch vrmeiden, mehr zu Fuß laufen, regionales Obst und Gemüse kaufen					0			0				1	1				0							1		1		0
28	2	4	0					0			0					0				0									0		1
29	2	4	kein Auto, nicht viel Fleisch (gutes Fleisch), weniger Strom- und Wasserverbrauch, weniger Müll (insbesondere Plastik) produzieren					0			0			1		1	1	1		1							1		1		0
30	1	4	zu Fuß gehen, Wasser/Strom/ Gas sparen, Verpackungsmüll vermeiden, regional einkaufen, Müllvermeidung					0			0				1	1	1			1	1						1		1		0
31	1	3	Auf Recycling und Nachhaltigkeit achten					1	1		1					0			1	1									0		0
32	2	5	vegane Lebesweise, Secon Hand kaufen, regional kaufen					0			0					0				0	1		1						1		0
33	1	3	nachhaltig lebe					1	1		1					0				0									0		0
34	2	4	Wahl des Energieversorgers bzw. der Quelle, Verpackungsfrei einkaufen, Produktion / Entsorgung von z.B. Kleidung, Transportmittel z.B. Fahrrad, Autokauf					0			0			1	1	1	1			1	1						1		1		0
35	NA	3	bewusster Konsum					0			0					0				0	1								1		0
36	2	4	weniger Auto fahren, weniger Plastikabfall produzieren (was jedoch nicht möglich ist, da alles in Plastik verpackt ist --> gute hygienische Verpackung), nicht jedem möglich ist, in Läden einzukaufen, welche drastisch verringern den Plastikverbrauch					0			0			1		1		1		1									0		0
37	2	4	umweltbewusst handeln, Fahrgemeinschaft, wenig Plastik					1	1		1				1	1		1		1									0		0
38	1	2	Fleisch (Nahrung) aus lokalen Gegenden, weniger Energie verbrauchen, weniger Wasser verbrauchen, Kleider aus der Gegend kaufen					0			0					0				0	1	1	1				1		1		0
39	2	4	Produkte aus der Region kaufen					0			0					0				0	1								1		0
40	1	6	3					0			0				1	1				0	1								1		0
41	1	5	Strom, Wasser, Heizkosten, Müll sparen, nachhaltige Verpackungsmaterialien, auf CO2 verzichten (KFZ)					0			0	1				1	1			1							1		1		0
42	2	3	Weniger Autofahren, weniger Rindfleisch -> Kühe -> Methan					0			0	1		1		1				0									0		0
43	2	5	Wasser einsparen, umweltbewusster werden					1	1		1					0				0							1		1		0
44	2	5	bewusst Nahrung einkaufen und essen, Plastik vermeiden zu kaufen z.B. PET verzichten stattdessen lieber Glas, mehr öffentl. Verkehrsmittel und Fahrrad fahren, Heizung nur wenn nötig, also bewusst ein/ausschalten					0			0				1	1		1		1	1						1		1		0
45	1	4	weniger fossile Energien nutzen -> Fahrrad fahren, weniger konsumieren					0			0	1			1	1				0	1								1		0
46	1	6	Regionale Produkte verwenden, Fleischkonsum überwachen, öffentl. Verkehrsmittel verwenden, effizient bauen (Häuser) und Heizen					0			0				1	1				0	1		1					1	1		0
47	2	5	weniger Fleisch essen, regional einkaufen, statt Produkte aus aller Welt, saisonal einkaufen, bei Kleidung auf Qualität statt Quantität achten					0			0					0				0	1	1	1						1		0
48	2	4	Mülltrennung, öffentliche Verkehrsmittel/zu Fuß gehen, regionale Produkte einkaufen etc.					0			0				1	1	1			1	1								1		0
49	1	4	Wasser und Strom sparen, Abfall richtig entsorgen, rezykeltes Material verwenden, eher Fahrrad als Auto fahren					0			0			1	1	1	1		1	1							1		1		0
50	1	3	Nachhaltig leben, Ressourcen schützen					1	1		1					0				0					1				1		0
51	2	5	Weniger Auto fahren, Obst und Gemüse aus der Region kaufen					0			0			1		1				0	1		1						1		0
52	2	3	öffentliche Verkehrsmittel, bewusst einkaufen, Strom/Wasser etc. -Verbrauch verringern					0			0				1	1				0				1			1		1		0
53	1	5	Einmal mehr über Dinge nachdenken, wie z.B. Strom- und Wasserverbrauch oder auch Mülltrennung					1	1		1					0	1			1								1	1		0
54	1	7	Weniger Heizung, Licht/PC immer ausschalten					0			0					0				0							1		1		0
55	2	3	Sparsamer mit knappen Ressorucen umgehen, ökologischer handeln					1	2		1					0				0									0		0
56	1	3	Den Verbrauch an natürlichen Ressourcen (v.a. fossilen Brennstoffen) verringern					0			0	1				1				0									0		0
57	2	6	mehr recyclen, umweltbewusster einkaufen (weniger Plastikverpackungen)					0			0					0		1	1	1				1					1		0
58	2	5	Achten was man kauft und woher es stammt, wie man Energie nutzt und woher man sie bezieht					0			0					0				0	1			1			1		1		0
59	2	4	second-hand, Stromsparen					0			0					0				0	1						1		1		0
60	2	4	Weniger Wasser verbrauchen, weniger Fleisch essen, weniger Strom verbrauchen					0			0					0				0			1					1	1		0
61	2	5	Weniger Fleisch essen, Energie sparen, CO2-Verbrauch reduzieren, lokal und saisonal Einkaufen (kürzere Transportwege)					0			0	1	1			1				0	1		1					1	1		0
62	2	4	öffentliche Verkehrsmittel nutzen oder Fahrrad fahren, vegan leben, Energiesparlampen benutzen, Wasser nicht laufen lassen etc.					0			0				1	1				0			1					1	1		0
63	2	5	regional/saisonal Einkaufen, bewusst konsumieren, second-Hand-Läden nutzen …					0			0					0				0	1								1		0
64	1	4	(kleine Schuhe)					0			0					0				0									0		1
65	2	4	weniger Müll produzieren, weniger Auto fahren					0			0			1		1	1			1									0		0
66	1	5	0					0			0					0				0									0		1
67	1	6	keine Kurzstrecken mit dem Auto, weniger Plastikerzeugnisse kaufen					0			0			1		1	1	1		1									0		0
68	2	3	0					0			0					0				0									0		1
69	2	4	weniger Müll produzieren, Plastik reduzieren, mehr Radfahren anstatt Auto					0			0			1	1	1	1	1		1									0		0
70	2	6	0					0			0					0				0									0		1
71	1	3	WGs, öffentliche Verkehrmittel nutzen, Stromsparmaßnahmen, regionale Produkte nutzen, …					0			0				1	1				0	1						1		1		0
72	2	3	PLASTIKVERBRAUCH REDUZIEREN, weniger Fliegen					0			0		1			0		1		1									0		0
73	2	4	Produkte kaufen, die ökologisch produziert wurden					0			0					0				0			1						1		0
74	2	3	recyclebare Produkte kaufen und Müllverbrauch verringern					0			0					0	1		1	1									0		0
75	2	4	Plastikflaschen zum Pfandautomaten bringen					0			0					0	1			1									0		0
76	2	4	Second Hand-Kleidungen, Foodsharing, Fahrrad statt Auto					0			0			1	1	1				0	1								1		0
77	2	3	weniger fliegen, weniger Auto fahren					0			0		1	1		1				0									0		0
78	2	4	nachhaltig leben -> auf Energieverbrauch achten, achten, welche Lebensmittel man kauft					1	1		1					0				0				1			1		1		0
79	2	3	Weniger Baden, weniger heizen (meine Fenster ziehen), weniger Plastik im Supermarkt kaufen					0			0					0		1		1							1		1		0
80	2	4	weniger Autonutzung, bewusster Einkaufen und Ernähren					0			0			1		1				0				2					1		0
81	2	4	weniger Ressourcen verbrennen, nachhaltiger Leben					1	1		1	1				1				0									0		0
82	2	5	Mülltrennung, weniger Autofahren. Weniger Verbrauch von Plastikartikeln & Verpackungen, nachhaltig leben nicht so viel kaufen & wieder wegschmeißen (siehe Bsp: Kleidung Primark, …), Nahrungsmittel fairtrade			1		1	1		1			1		1	1	1		1	1								1		0
83	2	2	Nachhaltig leben, durch Wissen wie und versuchen immer darauf zu achten im Alltag					1	1		1					0				0									0		0
84	2	4	Nachhaltige Lebensweisen					1	1		1					0				0									0		0
85	2	3	weniger Wasser- u. Energieverbrauch, KFZ-Nutzung einschränken, auf Solar- bzw. alternative Energien zurückgreifen, beim Einkauf auf Verpackungsmaterial verzichten , …					0			0			1		1	1			1							1	1	1		0
86	2	4	mehr recyclebare Produkte kaufen/nutzen, weniger Autofahren auf kurzen Strecken					0			0			1		1			1	1									0		0
87	2	5	Sparsam mit den Ressourcen umgehen. Z.B. weniger Essen wegschmeißen oder kürzer duschen etc.					0			0					0				0	1				1		1		1		0
88	2	5	Mehr ÖV, weniger Auto, Recyclen, nachhaltige Ferien (Kreuzfahrten, Flugzeug meiden), vegetarisch/vegan sein, weniger heizen oder kühlen					0			0		1	1	1	1			1	1			1				1		1		0
89	2	6	weniger Fleisch essen, Plastikverzicht, weniger Auto/Flug fahren					0			0		1	1		1		1		1			1						1		0
90	1	3	wenig reisen, wenig essen, wenig trinken, Strom sparen…					0			0		1			0				0							1		1		0
91	2	5	Lichter ausschalten, ÖVPs nutzen, keine Standby Modi verwenden (immer vom Strom trennen), mehr Duschen, wenig Baden					0			0				1	1				0							1		1		0
92	2	3	weniger Fleisch essen, kürzer duschen, regionale Produkte kaufen					0			0					0				0	1		1				1		1		0
93	2	4	Auf Produkte mit Palmöl verzichten, da dafür Regenwald abgeholzt wird. Vegetarier werden oder zumindest den Fleischkonsum verringern.					0			0					0				0			1						1		0
94	1	6	Abfalltrennen, ÖV benutzen oder Fahrrad, wenig Fleisch konsumieren, abstimmen					0			0				1	1	1			1			1						1		0
95	2	3	Bewusst Einsparungen machen und mein Verhalten ändern, z.B. Zug statt Auto fahren.					0			0			1	1	1				0						1	1		1		0
96	1	5	Stromverbrauch minimieren, Energie sparen, Saisongemüse/-früchte kaufen					0			0					0				0	1		1				1		1		0
97	2	5	weniger oder gar nicht alleine Auto fahren					0			0			1		1				0									0		0
98	2	4	kürzer warm duschen, Wasser nicht laufen lassen, saisonal essen, mehr Fahrrad fahren…					0			0				1	1				0	1						1		1		0
99	2	5	0					0			0					0				0									0		1
100	1	4	Energieverbrauch minimieren --> Strom					0			0					0				0							1		1		0
101	2	5	Müll entsorgen, Müll trennen, ÖV statt Auto					0			0				1	1	1			1									0		0
102	2	2	Weniger CO2 produzieren (weniger fliegen, Auto fahren, Importprodukte konsumieren …)					0			0	1	2	1		1				0	1								1		0
103	2	4	nicht irgendwo im Wald herumspazieren		1			1			0					0				0									0		0
104	2	4	regionale, saisonale Früchte/Gemüse kaufen; Velo statt Auto, Zug anstatt Flugzeug					0			0		1	1	1	1				0	1		1						1		0
105	1	5	weniger fliegen					0			0		1			0				0									0		1
106	2	5	weniger fliegen, weniger Auto fahren, Verzicht auf ökologisch schlechte Produkte					0			0		1	1		1				0	1								1		0
107	2	5	Kurzgefasst, darauf achten, dass ich nicht mehr als nötig verbrauche (Wasser, Lebensmittel, …) und nachhaltige Produkte konsumiere (lokal, saisonal, …)					0			0					0				0	1						1		1		0
108	1	3	weniger fliegen, Bio-Produkte kaufen, Energiesparen					0			0		1			0				0			1				1		1		0
109	1	4	keine Ressourcen- oder Energieverschwendung, Vermeiden von Leben im Übermaß					0			0					0				0						1	1		1		0
110	2	2	Effizienter heizen; reisen mit z.B. ÖV; nicht unnötig Sachen kaufen …					0			0				1	1				0						1	1		1		0
111	2	3	nachhaltiger leben. Keine Häuser kaufen und nur das kaufen, was auch wichtig ist. (Ein Auto genügt, man braucht nicht mehrere)					1	1		1					0				0									0		0
112	1	4	Minergie Architektur, Elektroautos, Hybrid; Solarenergie, keine Diesel-PKWs; bessere ÖV, damit die Menschen umsteigen wollen!	1				1	1		1					0				0								1	1		0
113	2	5	Nicht unnötig Sachen kaufen, die die Umwelt schädigen können, z.B. pro Familie genügt ein Auto wenn es geht. Oder am besten ÖV brauchen oder Hybridautos.			1		1			0					0				0								1	1		0
114	1	7	Fahrradfahren, ökologisch verträgliche Kleidung kaufen, recycelbare Verpackungsmaterialien verwenden					0			0				1	1	1		1	1	1								1		0
115	2	4	versuchen, Ressourcen zu sparen (in jeder Hinsicht); Strom; Lebensmittel; Gas, Kohle, Benzin; Bauresourcen; Kleidung; Wasser; regional einkaufen, vegetarisch ernähren, recycling, Second Hand, Wasser sparen					0			0					0				0	1	1	1		1		6		1		0
116	2	5	Wasserverbrauch vermindern, weniger Plastik, weniger fliegen ;), Strom sparen					0			0		1			0		1		1							1		1		0
117	2	5	weniger/gar nicht fliegen, lokale Produkte einkaufen, erneuerbare Energien unterstützen					0			0		1			0				0	1							1	1		0
118	1	4	Änderungen im Konsumverhalten, mit Tat als Vorbild inspirierend leben.					0			0					0				0						1			1		0
119	2	4	weniger mit dem Auto unterwegs sein; Lebensmittel aus der Gegend kaufen, anstatt importierte Waren					0			0		1	1		1				0	1								1		0
120	2	4	ÖV benutzen, Waren und Strom gewissenhaft brauchen, Wegwerfartikel vermeiden					0			0				1	1				0	1					1	1		1		0
121	1	NA	ÖV fahren, nur saisonale Früchte & Gemüse essen aus der Region. Nicht immer wieder neue Kleider kaufen, weniger Fleisch essen					0			0				1	1				0	1		1			1			1		0
122	2	5	weniger Kleider kaufen, Recycling, lokal & vegetarisch essen, Fahrrad/ÖV statt Auto, Zug statt Flug, Haus sanieren --> weniger Heizenergie					0			0		1	1	1	1			1	1	1		1			1	1		1		0
123	2	5	weniger Fleisch essen, weniger konsumieren (Kleider, Möbel etc.), nicht fliegen, ÖV, weniger heizen, gut isolieren					0			0			1	1	1				0			1			2	1		1		0
124	1	4	Abfälle minimieren, lokale Produkte, Boykott von Produkten mit großem öko. Fußabdruck					0			0					0	1			1									0		0
125	2	NA	Rohstoffverbrauch verringern					0			0					0				0							1		1		0
126	1	4	ÖV nutzen					0			0				1	1				0									0		0
127	2	2	kein Auto, Klimaanlage					0			0			1		1				0							1		1		0
128	1	2	mehr rezyklieren (??), mehr renovierbare Energie					0			0					0			1	1								1	1		0
129	2	4	weniger Fleisch, Fisch essen (Tierprodukte allgemein), Strom sparen, nicht jedes Jahr ein neues Smartphone, Konsum allgemein einschränken					0			0					0				0	1		1			1	1		1		0
130	2	5	bewusster leben: keine übermäßige Lebensmittelverschwendung; wenig mit dem Flugzeug reisen					1	1		1		1			0				0	1								1		0
131	2	6	! Gut informieren über Fleisch, Wasserverbauch, Natur, …			1		1			0					0				0			1				1		1		0
132	1	3	Velo fahren					0			0				1	1				0									0		0
133	2	3	Wasser- & Stromverbrauch einschränken, CO2-Emissionen verringern					0			0	1				1				0							1		1		0
134	1	4	weniger konsumieren, Essen nicht wegwerfen, auf ÖV umsteigen oder Auto nicht für Kurzstrecken (< 1km) gebrauchen, Elektronik bei Release von Nachfolgemodell nicht gleich neu kaufen wie z.B. die iPhone-Fans					0			0			1	1	1				0	1					1			1		0
135	2	3	Öffentliche Verkehrsmittel nutzen (statt Auto allein zu benutzen), wenig Flugzeuge benutzen, Bio-Lebensmittel kaufen und lokale Händler fördern, Lebensmittel zur passenden Jahreszeit kaufen (kürzere Fahrtwege)					0			0		1	1	1	1				0	1		1						1		0
136	1	4	Energie sparen, bewusste Ernährung, ÖPV, nicht fliegen, Minergie [??]					0			0		1		1	1				0	1						1		1		0
137	1	6	regionale Produkte einkaufen, mit dem ÖV anstatt Auto zur Arbeit, weniger Fleisch konsumieren					0			0			1	1	1				0	1		1						1		0
138	2	3	weniger fliegen, Autofahren --> ÖV benutzen; energiesparend leben (heizen, Licht, …); regional essen; wenig Fleisch essen					0			0		1	1	1	1				0	1		1				1		1		0
139	2	4	vom Auto auf den ÖV wechseln, nachhaltige Kleidung/Nahrung kaufen, im Haushalt Strom & Wasser sparen					0			0			1	1	1				0	1	1					1		1		0
140	1	6	sich informieren, ÖV nutzen, Carsharing, Ferien mit Zug statt mit Flugzeug, regionale Nahrungsmittel kaufen					0			0				1	1				0	1								1		0
141	2	6	nachhaltiger leben, sowohl in Haushalt als auch im Ernährungsbereich, Transport					1	1		1		1			0				0									0		0
142	2	4	Strom und Wasser sparen, weniger mit Flugzeugen reisen, nichts verschwenden usw.					0			0		1			0				0	1						1		1		0
143	1	3	weniger Fleisch/Tierprodukte essen; ökologischer Auto fahren; wenig Flugzeug Ferien; Waschmaschinen & Geschirrspüler ganz füllen; Haus gut isolieren					0			0		1			0				0			1				1	1	1		0
144	2	4	weniger fossile Brennstoffe für Energie benutzen					0			0					0				0									0		1
145	1	6	ökologische Transportmittel; niedrige Haustemperatur im Winter, LEDs; Kauf von Bio Produkten aus der Region					0			0					0				0	1		1				1	1	1		0
146	2	5	Vegetarier Diäten, weniger Papier benutzen, wenig Kleider kaufen					0			0					0			1	1			1			1			1		0
147	2	5	Nutzung öffentliche Verkehrsmittel, Velo, überlegter Umgang mit Strom, Wasser, Nahrung					0			0				1	1				0							1		1		0
148	1	4	weniger Flüge, weniger Fleischkonsum, alternativen Strom nutzen, z.B. Solar					0			0		1			0				0			1					1	1		0
149	2	5	Strom sparen, weniger Auto/Flugzeug, Herkunft Lebensmittel beachten					0			0		1	1		1				0	1						1		1		0
150	1	5	ökologische Nahrungmittel kaufen, mehr ÖV oder gar Velo benutzen etc.					0			0				1	1				0			1						1		0
151	1	4	sparen					0			0					0				0									0		1
152	2	NA	energiesparend leben (Öko-Häuser, Fahrrad); Massentierhaltung & Monokulturen nicht unterstützen					1	1		1					0				0	1						1	1	1		0
153	1	4	weniger Plastik, weniger Autofahren					0			0			1		1		1		1									0		0
154	1	NA	weniger Menschen, weniger Fleischkonsum, weniger Verschwendung von Essen etc.	1				1			0					0				0	1		1						1		0
155	2	4	umweltbewusstes Leben					1	1		1					0				0									0		0
156	2	4	regional und saisonal einkaufen, auf erneuerbare Energien setzen					0			0					0				0	1							1	1		0
157	1	6	nicht fliegen, wenig Auto, eher ÖV, viel Velo fahren					0			0		1	1	1	1				0									0		0
158	2	5	Zug statt Flugzeug, saisonal & regional einkaufen, Vegetarier, wenig heizen, mit Fahrrad statt Auto					0			0		1	1	1	1				0	1		1				1		1		0
159	2	4	Recycling/eigenen Stromverbrauch & Ressourcenverbrauch minimieren					0			0					0			1	1					1		1		1		0
160	2	3	Darauf achten, dass wir umweltfreundlicher agieren, z.B. Kauf von Produkten auf UTZ achten, vernünftiger Verbrauch von Produkten (wie Strom, Wasser etc.)					1	1		1					0				0	1						1		1		0
161	1	5	Ressourcenverbrauch anpassen/reduzieren					0			0					0				0					1		1		1		0
162	2	5	regional, saisonal einkaufen, ÖV benutzen, vegetarisch/vegan ernähren, Strom & Wasser sparen, etc.					0			0				1	1				0	1		1				1		1		0
163	2	3	keine Fernreisen & lokale Lebensmittel kaufen --> Co2 senken, --> Mobilität, Ernährung (direkt); --> Konsumverhalten, z.B. Handys, Computer (indirekt) jedes Jahr neu?!; weniger Wasserverbrauch, Energieverbrauch,…					0			0	1	1			1				0	1						1		1		0
164	2	4	Energie sparen, aufs Auto & Flugzeug verzichten, regional einkaufen, Wasser sparen, Plastik reduzieren, weniger Fisch & Fleisch essen, Foodwaste reduzieren					0			0			1		1		1		1	1		1				1		1		0
165	1	4	0					0			0					0				0									0		1
166	1	6	Ressourcenverbrauch verringern (Strom, Wasser einsparen)					0			0					0				0					1		1		1		0
167	2	4	zu Fuß gehen, Abfälle verringern, …					0			0				1	1	1			1									0		0
168	1	5	Lebensstil ändern und weniger verschwenderisch und umweltfreundlicher werden					1	1		1					0				0					1				1		0
169	2	2	kein Wasser laufen lassen, ÖV bzw. Fahrgemeinschaften --> noch besser Velo, lange Flüge vermeiden					0			0		1		1	1				0							1		1		0
170	2	NA	ÖV, Velo, weniger Flugreisen, weniger Plastikabfall, weniger Fleisch, Massenproduktion etc., Recycling					0			0				1	1		1	1	1	1		1						1		0
171	1	4	regional leben: Ernährung, Kleidung, Ferien					0			0					0				0	1	1							1		0
172	2	3	nicht fliegen (momentan höchstens 1x jährlich), weniger Fleisch essen					0			0		1			0				0			1						1		0
173	2	2	ÖV nutzen					0			0				1	1				0									0		0
174	2	5	Ressourcenbewusst handeln, z.B. wenig fliegen, wenig Fleisch essen usw. --> gutes Beispiel für andere, bewusster handeln					1	1		1		1			0				0			1		1				1		0
175	1	3	kalt duschen, weniger Fleisch, Produkte aus Region, ÖV					0			0				1	1				0	1		1				1		1		0
176	2	4	kleine, gut isolierte Wohnfläche, möglichst viel teilen, bewusst einkaufen (unnötiges weglassen, Qualität & Produktionswege beachten), Mobilität einschränken, falls nötig auf ÖV und viel Fahrrad					0			0		1		1	1				0						1		1	1		0
177	2	3	ÖV, kein Fleisch essen, Strom sparen, regional einkaufen, nicht fliegen					0			0		1		1	1				0	1		1				1		1		0
178	2	5	weniger fliegen, Auto fahren; saisongerecht einkaufen; Fleischkonsum minimieren					0			0		1	1		1				0	1		1						1		0
179	2	4	umweltverträglich handeln, saisonal, regional einkaufen, ÖV fahren, etc.					1	1		1				1	1				0	1								1		0
180	1	6	Wissen vermitteln					0			0					0				0									0		1
181	2	4	Bio-Produkte kaufen/essen, wenig Verpackung/Abfall, Recycling, Velo statt ÖV/Auto, Wasser/Heizung/Elektrizität sparen, …					0			0			1	1	1	1		1	1			1				1		1		0
182	1	3	ÖV nehmen, nicht zu viel heizen, regional einkaufen, saisonal einkaufen					0			0				1	1				0	1						1		1		0
183	1	4	Solarpanels auf dem Dach, Fleischkonsum niedrig halten, nicht zur Mittagszeit Strom brauchen, Handy in der Nacht aufladen					0			0					0				0			1				1	1	1		0
184	1	3	0					0			0					0				0									0		1
185	2	3	Beeinflussen des Lebensstils (Nahrung, Kleidung), regional leben (Transportwege vermeiden)					1	1		1		1			0				0	1					1			1		0
186	2	4	mehr Velo fahren anstatt Auto, Bus …; Elektrizität spenden [??]					0			0			1	1	1				0									0		0
187	1	3	mehr Recycling betreiben; elektronische Geräte nicht so oft durch neue ersetzen					0			0					0			1	1	1								1		0
188	1	4	Recycling					0			0					0			1	1									0		0
189	1	4	weniger Auto fahren, nachhaltige Technologien unterstützen					0			0			1		1				0								1	1		0
190	1	4	Stromverbrauch senken, ÖV benutzen, auf Konsum achten					0			0					0				0	1						1		1		0
191	2	3	Recycling; Dinge verwenden, die man mehrmals verbrauchen kann; kein Plastik					0			0					0		1	1	1									0		0
192	1	3	weniger Plastik verwenden; Recycling betreiben					0			0					0		1	1	1									0		0
193	2	4	weniger Wasserverbrauch; öfter öffentliche Verkehrsmittel benutzen (anstatt mit eigenem Auto) oder Fahrrad fahren					0			0			1	1	1				0							1		1		0
194	1	2	in erneuerbare Energien investieren					0			0					0				0								1	1		0
195	1	2	weiß ich leider nicht					0			0					0				0									0		1
196	1	2	0					0			0					0				0									0		1
197	2	5	weniger fliegen, regionale Produkte kaufen, weniger Abfälle generieren, Wiederverwertung/Recycling					0			0		1			0	1		1	1	1								1		0
198	1	5	weniger Fleisch essen, keine unnötigen Sachen kaufen					0			0					0				0			1			1			1		0
199	2	4	CO2-Ausstoß verringern, z.B. weniger Auto fahren mehr laufen/ÖV benutzen					0			0	1		1	1	1				0									0		0
200	2	4	1					0			0		1		1	1				0							1		1		0
201	1	1	Vegetarier zu sein					0			0					0				0			1						1		0
202	1	6	0					0			0					0				0									0		1
203	1	4	wir haben uns Solarzellen auf dem Dach installieren lassen					0			0					0				0								1	1		0
204	1	3	weniger konsumieren					0			0					0				0						1			1		0
205	2	4	möglichst wenig Ressourcen brauchen, nicht fliegen, viele tierische Produkte konsumieren und auf Stromverbrauch achten					0			0		1			0				0					1		1		1		0
206	2	NA	weniger Fleisch essen, mehr Fahrrad fahren, Co2-Verbrauch verringern, Strom sparen					0			0	1			1	1				0			1				1		1		0
207	2	4	kein Auto fahren, nicht/wenig fliegen, erneuerbare Energie beziehen, Velofahren, regional einkaufen					0			0		1	1	1	1				0	1							1	1		0
208	2	5	Fleischkonsum verringern, weniger Auto fahren/fliegen, Häuser besser isolieren, saisonal einkaufen					0			0		1	1		1				0	1		1				1		1		0
209	2	4	weniger verbrauchen					0			0					0				0									0		1
210	1	5	Essen aus der Region; Kauf, generell auf Herkunft achten (Kleider etc.), weniger Auto fahren (geplant), weniger billige Flüge buchen; achten, wo/was ür Strom/Heizungsenergie man hat					0			0		1	1		1				0	1	1					1		1		0
211	1	NA	z.B. Recycling, auf Verpackungen verzichten, kein Fleisch, Velo, Zug, etc.					0			0				1	1	1		1	1			1						1		0
212	2	5	weniger fliegen/Auto fahren, lokaler essen/saisonaler					0			0		1	1		1				0	1								1		0
214	2	5	öfters öffentl. Verkehrsmittel nutzen; Licht ausschalten; Abfall trennen					0			0				1	1	1			1							1		1		0
213	2	5	weniger fliegen, Strom sparen, Velo/ÖV statt Auto, regionale Lebensmittel, weniger Kleider kaufen, weniger heizen, Fenster isolieren etc.					0			0		1	1	1	1				0	1			1			1		1		0
215	1	6	Fleischkonsum reduzieren, keine Kurzstrecken-, wenig Langstreckenflüge, Velo fahren					0			0		1		1	1				0			1						1		0
216	1	4	weniger oder regionaler Konsum					0			0					0				0	1								1		0
217	1	4	bewusst konsumieren					0			0					0				0						1			1		0
218	2	6	nachhaltig handeln, auf erneuerbare Ressourcen setzen und andere Leute dazu animieren, dies ebenfalls zu tun					1	1		1					0				0								1	1		0
219	1	5	vegane Ernährung, da Tierproduktproduktion 51% aller Emissionen, lokal-regional					0			0	1				1				0	1		1						1		0
220	1	5	mehr Zug, weniger Flug/erneuerbare Energien/mehr Velo, weniger Auto					0			0		1	1	1	1				0								1	1		0
221	1	5	ÖV oder Fahrrad mehr nutzen					0			0				1	1				0									0		0
222	2	5	wenig: Auto fahren, Reisen mit Flugzeug, Fleisch essen					0			0		1	1		1				0			1						1		0
223	2	3	regionale Lebensmittel einkaufen, mit Zug statt Auto/Flugzeug reisen …					0			0		1	1	1	1				0	1								1		0
224	2	2	Wasser sparen, Essen verbrauchen, bevor es anfängt zu schimmeln, Licht nicht brennen lassen, falls nicht nötig					0			0					0				0	1						1		1		0
225	2	4	Energie sparen					0			0					0				0							1		1		0
226	2	3	nachhaltiger leben. Richtig entsorgen und recyclen. Öffentliche Verkehre öfters benutzen, oder Velo.					1	1		1				1	1	1		1	1									0		0
227	2	3	0					0			0					0				0									0		1
228	2	2	Mülltrennung					0			0					0	1			1									0		0
229	2	6	Mülltrennung, sauber halten					0			0					0	1			1									0		0
230	2	5	Sparlampen einsetzen, Müll allg. verringern, Wasserverbrauch red., nachhaltig einkaufen vor allem saisonal					1	1		1					0	1			1	1						1	1	1		0
231	1	5	bewusster mit Ressourcen umgehen (Strom, Wasserverbrauch reduzieren), auf Ernährung achten (Fleischkonsum reduzieren, da für Fleischproduktion viel Wasser aufgewendet werden muss), auf Mobilität achten (ÖV benutzen)					0			0		1		1	1				0			1	1	1		1		1		0
232	2	3	weniger Reisen (Flugzeug), ÖV/Fahrrad/zu Fuß dh. Weniger Auto-km, weniger Fleisch konsumieren, auf Palmöl verzichten					0			0		1	1	1	1				0			1						1		0
233	2	6	keine Flugzeugreisen, Produkte von Region kaufen, MINERGIE, erneuerbare Stromquellen nutzen, Elektroauto fahren (Achtung graue Energie!) --> ÖV fahren, Velo					0			0		1		1	1				0	1							1	1		0
234	2	4	wenig Autofahren, Foodwaste vermeiden, nicht oft fliegen, regionale Produkte fördern					0			0		1	1		1				0	1								1		0
235	2	5	biologische Produkte essen, ÖV benutzen					0			0				1	1				0			1						1		0
236	2	3	Licht löschen, mehr ÖV fahren, Geräte der Energieklasse A verwenden, weniger Flugreisen unternehmen, saisonal und lokal einkaufen					0			0		1		1	1				0	1							1	1		0
237	2	3	0					0			0	1				1				0									0		0
238	2	3	weniger Co2-Ausstoß, Nahrung					0			0					0				0									0		1
239	2	4	weniger mit dem Auto fahren, lokal kaufen, Abfall reduzieren (Packungen), weniger Elektrizität verwenden					0			0			1		1	1			1	1						1		1		0
240	1	2	Konsumgüter mit weiten Transportwegen reduzieren, vermeiden unnötig elek. Strom zu verbrauchen, Auto weniger oder gar nicht verwenden, Fleischkonsum reduzieren					0			0		1	1		1				0			1				1		1		0
241	2	3	nachhaltiger leben, energiesparsamer werden, Abfallproduzierung verringern, Recycling					1	1		1					0	1		1	1									0		0
242	1	2	kein/wenig Fleisch essen. Nicht "neu" kaufen, nicht fliegen					0			0		1			0				0	1		1						1		0
243	1	3	Fahrrad fahren statt Auto, Mülltrennung					0			0			1	1	1	1			1									0		0
244	2	3	saisonales Gemüse Einkauf einhalten					0			0					0				0	1			1					1		0
245	1	5	wenig Fleisch essen, wenig Müll produzieren, Energie sparen					0			0					0	1			1			1				1		1		0
246	2	3	weniger Wasser verbrauchen, Abfall verringern, Strom sparen etc.					0			0					0	1			1							1		1		0
247	2	4	weniger Auto fahren, ÖV benutzen/Velo fahren, regionale Produkte verwenden, Strom sparen, Wasser sparen, Abfalltrennung					0			0			1	1	1	1			1	1						1		1		0
248	2	4	Abfall trennen, lokale Produkte kaufen, Sorge zur Umwelt tragen			1		1			0					0	1			1	1								1		0
249	2	5	saisonal einkaufen, wenig Auto viel ÖV, Abfall trennen, weniger Plastik					0			0			1	1	1	1	1		1	1								1		0
250	2	5	Recycling; nichts auf Straße/Boden werfen					0			0					0	1		1	1									0		0
251	2	3	weniger fliegen, ÖV benutzen, Velo fahren					0			0		1		1	1				0									0		0
252	1	5	mich an die Regeln [?] halten und mir bewusst sein, dass eine [unleserlich] [..] viele Jahre braucht, um aufgehoben zu werden					0			0					0				0									0		1
253	1	5	wassersparend leben, Solarenergie, Abfallentsorgung					0			0					0	1			1							1	1	1		0
254	2	4	umweltschonend leben: weniger/kein Auto fahren, Strom sparen					1	1		1			1		1				0							1		1		0
255	2	4	nachhaltig einkaufen, kein Flugzeug & Auto benutzen, Strom sparen, Wasser sparen, etc.					0			0		1	1		1				0				1			1		1		0
256	2	5	Umweltschutz, Energiesparen				1	0			0					0				0							1		1		0
257	2	4	weniger Fleisch essen, weniger ÖV verwenden, mehr auf die Umwelt achten			1		1			0				1	1				0			1						1		0
258	2	2	0					0			0					0				0									0		1
259	2	2	0					0			0					0				0									0		1
260	2	6	ÖV, weniger fliegen, weniger Fleisch essen					0			0		1		1	1				0			1						1		0
261	2	5	Fahrrad anstatt Auto, Wasser sparen, Strom sparen, wenig fliegen, Plastikverbrauch reduzieren, regionale Produkte kaufen					0			0		1	1	1	1		1		1	1						1		1		0
262	2	6	Energieverbrauch minimieren, CO2-Verbrauch senken, umweltbewusst einkaufen, …					0			0	1				1				0				1			1		1		0
263	1	3	umweltbewusst durch den Tag gehen					1	1		1					0				0									0		0
264	2	3	Die Umwelt schonen, indem man mehr Fahrrad und weniger Auto oder Flugzeug benutzt.			1		1			0		1	1	1	1				0									0		0
265	1	3	öffentliche Verkehrsmittel benutzen, Abfall sachgerecht trennen, weniger Konsumgüter verbrauchen					0			0				1	1	1			1						1			1		0
266	1	6	keine Ahnung					0			0					0				0									0		1
267	1	5	wir müssen sparen					0			0					0				0									0		1
268	2	4	weniger fliegen					0			0		1			0				0									0		1
269	2	5	weniger Auto fahren					0			0			1		1				0									0		0
270	2	5	erneuerbare Energien, recyclen					0			0					0			1	1								1	1		0
271	2	4	Licht, Wasser, Strom sparen; nicht verschwenderisch mit Nahrungsmitteln umgehen					0			0					0				0	1							1	1		0
272	2	3	Bei Nahrung noch mehr auf die Herkunft und Produktion schauen …					0			0					0				0	1								1		0
273	2	4	Recycling, weniger Abfall produzieren, Kleidung weiterverwenden & umtauschen, um Produktion zu verringern; Produkte aus Umgebung beziehen; Verkehrsmittel optimal wählen (weniger fliegen), usw.					0			0		1		1	1	1		1	1	1	1							1		0
274	2	3	CO2 verringern (ÖV benutzen usw.); Abfalltrennung, Recyclen von Abfall, Kleider; BIO einkaufen, nicht viel Technik einkaufen (jedes Jahr neues Handy und so)					0			0	1			1	1	1		1	1	1		1						1		0
275	2	4	0					0			0					0				0									0		1
276	2	3	Recycling					0			0					0			1	1									0		0
277	2	3	recyclen usw. u.Ä.					0			0					0			1	1									0		0
278	2	7	Recycling					0			0					0			1	1									0		0
279	2	5	ÖV, kein Auto; weniger Fleisch, regionale Lebensmittel; faire Kleidung; weniger Flugzeug fliegen; keine Dosen, Spraydosen					0			0		1	1	1	1		1		1	1	1	1						1		0
280	2	5	Recycling, Energie sparen, erneuerbare Quellen für Energie benutzen, Bio-Produkte kaufen, möglichst wenig Kunststoff benutzen					0			0					0		1	1	1			1					1	1		0
281	1	4	regionale Produkte kaufen, weniger fliegen, kein Auto fahren, Verbrauchsmaterialien reduzieren etc.					0			0		1	1		1				0	1								1		0
282	2	5	weniger Papier benutzen, weniger Kleider kaufen, Strom und Wassnutzung verringern					0			0					0			1	1						1	1		1		0
283	2	3	Recyclen, Wasser sparen, Nahrungsmittel lokal kaufen, nicht verwendete Geräte ausschalten etc.					0			0					0			1	1	1						1		1		0
284	1	4	weniger Verschwendung					0			0					0				0									0		1
285	2	5	Fahrrad fahren, kleine Dinge wie Wasser, Licht abschalten					0			0				1	1				0							1		1		0
286	2	4	Recycling, weniger Abfall					0			0					0	1		1	1									0		0
287	2	2	regional einkaufen (Transport/Reise mit PKW, LKW, Schiff, Flugzeug vermeiden)					0			0		1	1		1				0	1								1		0
288	2	6	öffentliche Verkehrsmittel statt persönliches Auto, Licht ausmachen, gewissenhaft einkaufen, Recyclingpapier nutzen! --> nicht wie dieses weiße Blatt					0			0			1	1	1			1	1				1					1		0
289	2	4	0					0			0					0				0									0		1
290	1	4	Fairtradeprodukte kaufen, saisonal einkaufen, mit Fahrrad oder ÖV zur Arbeit/Schule gehen, recyceln					0			0				1	1			1	1	1								1		0
291	2	3	weniger Stromverbrauch, weniger fliegen, nachhaltig und regional einkaufen, erneuerbare Energie unterstützen, weniger Auto fahren					1	1		1		1	1		1				0	1						1	1	1		0
292	2	5	weniger fliegen (Flugzeug) und Bus fahren, weniger Strom verbrauchen (Licht nie unnötig lang anlassen)					0			0		1		1	1				0							1		1		0
293	2	3	ökologische Kleidung, ÖV, Stromverbrauch minimieren, Nahrung aus ökologischem Anbau & der Region					0			0				1	1				0	1	1	1				1		1		0
294	2	4	Velo oder öffentlicher Verkehr, kalt duschen, beim Zähne putzen Wasserhahn schließen, etc.					0			0				1	1				0							1		1		0
295	2	6	weniger Ressourcen verbrauchen, nicht fliegen, lieber Zug, noch besser Velo. Nahrung aus der Umgebung kaufen --> reduziert automatisch den Transport von Ware mit dem Flugzeug --> reduziert Anz. Flüge					0			0		1		1	1				0	1				1				1		0
296	2	5	0					0			0					0				0									0		1
297	2	3	Abgase reduzieren, Müll korrekt entsorgen					0			0	1				1	1			1									0		0
298	2	4	Bei Nahrungsmitteln z.B. weniger Fleisch und Fertigprodukte, Recycling					0			0					0			1	1			1						1		0
299	2	2	Strom sparen, Fleisch reduzieren/verzichten, lokale Nahrungsmittel, ÖV benutzen, Ökostrom …					0			0				1	1				0	1		1				1	1	1		0
300	2	5	ÖV nehmen, Essen saisonal kaufen und aus der Schweiz. Kleider aus CH hergestellt kaufen, Solarenergie, nicht mit Flugzeug fliegen					0			0		1		1	1				0	1	1						1	1		0
301	2	3	0					0			0					0				0									0		1
302	2	4	unnötigen Konsum von Lebensmittel, Kleider… verhindern					0			0					0				0						1			1		0
303	1	5	Mehr das Fahrrad nehmen, kürzer duschen, allg. Wasser sparen, wenn möglich ÖV nehmen (anstelle des Autos), wenn Auto dann Fahrgemeinschaften etc.					0			0			1	1	1				0							1		1		0
304	1	3	0					0			0					0				0									0		1
305	1	3	weniger Fleisch!!! --> einfach & effektiv, weniger Transport mit Auto, ideal zu Fuß/Velo, regionale Nahrung					0			0			1	1	1				0	1		1						1		0
306	2	4	weniger Fleischkonsum, weniger Nahrung von weit weg kaufen, weniger fliegen, weniger Auto fahren, Heizkosten sparen, Wasser sparen					0			0		1	1		1				0			1				1		1		0
307	2	4	Ressourcen sparen, beim Einkaufen auf Saisonalität und Produktionsland achten, mehr ÖV statt Auto, mehr digital statt Papier…					0			0				1	1			1	1	1				1				1		0
308	1	6	weniger drucken, Fleisch weniger zu essen, Energie speichern/effizienter Licht.					0			0					0			1	1			1				1		1		0
309	2	3	ÖV fahren, nicht fliegen, Abfalltrennung					0			0		1		1	1	1			1									0		0
310	2	5	wenig Flugzeugreisen, mehr ÖV, weniger Auto					0			0		1	1	1	1				0									0		0
311	1	4	Fahrgemeinschaften, ÖV, Ernährung auf nachhaltige Produkte stellen					1	1		1				1	1				0									0		0
312	1	3	weniger Fleisch essen, wenig reisen, regional einkaufen					0			0		1			0				0	1		1						1		0
313	2	5	ÖV nutzen					0			0				1	1				0									0		0
314	2	5	mehr auf umweltschützende, ökologische Mittel umsteigen			1	1	1			0					0				0									0		0
315	2	5	mehr Recycling, weniger Wasser benutzen …					0			0					0			1	1							1		1		0
316	2	2	keine Nahrungsmittel wegwerfen, weniger drucken, doppelseitig drucken, Velo/zu Fuß anstatt mit Auto/ÖV					0			0			1	1	1			1	1	1								1		0
317	1	4	Recycling, richtiges Entsorgen, weniger Abfall produzieren					0			0					0	1		1	1									0		0
318	2	4	richtige Abfalltrennung, Wasser-/Stromverbrauch/Foodwaste verringern					0			0					0	1			1	1						1		1		0
319	2	5	weniger Abfall produzieren, CO2-Emissionen senken, Wasserverbrauch senken					0			0	1				1	1			1							1		1		0
320	2	4	weniger fliegen					0			0		1			0				0									0		1
321	1	2	ökologischer Fahren, weniger Benzinverbrauch			1		1			0	1				1				0									0		0
322	1	3	esse mehr Fleisch					0			0					0				0									0		1
323	2	3	beim Zähneputzen Wasser nicht fließen lassen, Licht ausmachen wenn man nicht im Raum ist, Heizung nicht aufdrehen bei offenem Fenster, Velofahren etc.					0			0				1	1				0							1		1		0
324	1	3	waste less resources					0			0					0				0					1				1		0
325	1	3	mehr Auto fahren, viele Reisen mit Kreuzfahrtschiffen unternehmen/sterben					0			0					0				0									0		1
326	1	5	In einer Höhle leben und alles selber bewirtschaften					0			0					0				0									0		1
327	2	5	0					0			0					0				0									0		1
328	2	3	0					0			0					0				0									0		1
329	2	2	öffentliche Verkehrsmittel, weniger Fleisch essen, weniger Auto fahren					0			0			1	1	1				0			1						1		0
330	2	5	weniger Strom brauchen, nachhaltig leben					1	1		1					0				0							1		1		0
331	2	5	Energie sparen, lokal einkaufen (Kleider), etc.					0			0					0				0	1	1					1		1		0
332	1	3	lokale Produkte kaufen/essen					0			0					0				0	1								1		0
333	2	3	0					0			0					0				0									0		1
334	2	2	Abfalltrennung, erneuerbare Energie gebrauchen, weniger fliegen					0			0		1			0	1			1								1	1		0
335	2	5	weniger fliegen, Energie sparen					0			0		1			0				0							1		1		0
336	1	4	Verstand					0			0					0				0									0		1
337	2	4	keine Nahrungsmittel wegwerfen, nicht zu viele Kleider brauchen, nicht übertrieben leben					0			0					0				0	1	1				1			1		0
338	2	4	weniger Spuren hinterlassen					0			0					0				0									0		1
339	2	5	auf eigenen Wasser- und Stromverbrauch achten, weniger mit dem Auto fahren, öfters ÖV benutzen					0			0			1	1	1				0							1		1		0
340	2	5	weniger lang duschen, weniger Erdöl brauchen z.B. zu Fuß/mit Velo unterwegs sein					0			0	1			1	1				0							1		1		0
341	2	3	weniger fliegen					0			0		1			0				0									0		1
342	2	2	z.B. weniger fliegen, weniger Importe					0			0		1			0				0									0		1
343	2	3	weniger fliegen (v.a. Kurzflüge vermeiden) --> eher Züge wählen. Nahrungsmittel aus der Region kaufen --> weniger importierte Lebensmittel kaufen					0			0		1		1	1				0	1								1		0
344	2	3	Immer das Licht löschen, lokale Produkte kaufen, ÖV/Velo statt Auto wenn möglich					0			0			1	1	1				0	1						1		1		0
345	2	3	weniger Auto fahren, nicht immer neue Einkaufstasche verwenden, Licht abschalten, wenn nicht gebraucht					0			0			1		1			1	1							1		1		0
346	2	4	"ökologischer" leben, weniger Abgas bilden (weniger Auto fahren, weniger fliegen), Strom sparen, weniger Kleider kaufen					1	1		1	1	1	1		1				0						1	1		1		0
347	2	3	Wasser sparen; Auto weniger benutzen					0			0			1		1				0							1		1		0
348	2	3	weniger einkaufen					0			0					0				0	1								1		0
349	2	4	Abfall sortieren, Abgase verringern --> weniger Autos, mehr ÖV					0			0	1		1	1	1	1			1									0		0
350	2	3	so wenig wie möglich mit dem Flugzeug reisen					0			0		1			0				0									0		1
351	2	3	recyclen, ÖV, Bio kaufen, Wohnraum sparen, Fairtrade kaufen, erneuerbare Energie					0			0				1	1			1	1	1		1					1	1		0
352	2	4	ÖV, Recycling, sparsam mit Ressourcen umgehen					0			0				1	1			1	1					1				1		0
353	2	4	weniger fliegen (Ferien weit weg), weniger Fleisch, kleinere Wohnflächen, Wohngemeinschaften, ÖV nutzen					0			0	1	1		1	1				0			1						1		0
354	2	3	0					0			0					0				0									0		1
355	2	2	0					0			0					0				0									0		1
356	2	3	weniger fliegen, nachhaltige Rahstoffe kaufen, recyclen von PET, Kleider und alles mögliche; sparsam sein					1	1		1		1			0			1	1									0		0
357	2	4	Plastikverbrauch senken, sparsam umgehen mit Strom-, Wasser-Verbrauch					0			0					0		1		1							1		1		0
358	1	4	weniger fliegen, heizen; Wasserverbrauch kontrollieren					0			0		1			0				0							1		1		0
359	2	4	weniger Treibstoff (Auto, Flugzeug) verbrauchen, weniger Fleischkonsum, Wasser sparen (zB bei Duschen), saisonale Produkte essen					0			0	1	1	1		1				0	1		1				1		1		0
360	1	2	sparsam leben, Lebensmittel nicht verschwenden, wenig reisen					1	1		1		1			0				0	1								1		0
361	1	3	weniger Autofahren, kleinere Häuser					0			0	1		1		1				0									0		0
362	1	3	Ressourcen sinnvoller nutzen					0			0					0				0					1				1		0
363	2	6	Recycling, ÖV statt Auto benutzen, regionale Produkte					0			0			1	1	1			1	1	1								1		0
364	2	4	ÖV anstelle des Autos nehmen, nicht mit dem Flugzeug in die Ferien, Hartseife anstelle Flüssigseife, lokales Gewerbe fördern. Saisonale Gemüse/Früchte einkaufen, Motor nicht laufen lassen wenn man nicht fährt (mit Auto, Bus etc.)					0			0	1	1	1	1	1				0	1		1						1		0
365	2	3	weniger fliegen, mehr lokale Produkte konsumieren					0			0		1			0				0	1								1		0
366	1	4	weniger Fleisch essen, auf alternative Energien umsteigen (E-Auto, Solar)					0			0					0				0			1					1	1		0
367	1	5	regional einkaufen, wenig fliegen/Autofahren, ÖV nutzen/Velo, Strom nicht unnötig verbrauchen (Standby ausschalten, Licht löschen), weniger Fleisch essen, saisonale Produkte, kürzer/weniger heiß duschen					0			0		1	1	1	1				0	1		1				1		1		0
368	2	4	ÖV, keine langen Flüge, nicht viele Kleider kaufen, Strom sparen, recyclen					0			0		1		1	1			1	1						1	1		1		0
369	2	2	umweltbewusst sein					1	1		1					0				0									0		0
370	2	4	weniger Abfall und CO2 produzieren/verbrauchen, sparsam mit Wasser umgehen					0			0	1				1	1			1							1		1		0
371	2	3	weniger fliegen/Auto fahren, regionale Produkte essen/einkaufen, Heiztemperatur anpassen					0			0		1	1		1				0	1						1		1		0
372	2	5	weniger Auto fahren, lokale Produkte					0			0			1		1				0	1								1		0
373	2	3	kein: Fleisch, Flugreisen, im Auto alleine fahren; Hausisolation, Lebensmittel regional & saisonal etc.					0			0		1		1	1				0	1		1				1		1		0
374	2	4	recyclen, weniger Strom verbrauchen, ÖV nutzen					0			0				1	1			1	1							1		1		0
375	1	3	Recyclen, wenig Plastik verwenden, Müll ordentlich wegschmeißen					0			0					0	1	1	1	1									0		0
376	1	5	öffentlichen Verkehr nutzen					0			0				1	1				0									0		0
377	2	3	nur waschen (Waschmaschine) wenn nötig, nicht zu lange duschen, kein Auto, Fenster nicht zu lange offen im Winter					0			0			1		1				0							1		1		0
378	2	4	Strom sparen, regional einkaufen, weniger Flugzeug nehmen, nachhaltige Produkte kaufen					1	1		1		1			0				0	1						1		1		0
379	2	3	Darauf achten, woher die Lebensmittel kommen, ob sie einen langen Weg zurücklegen mussten.					0			0		1			0				0									0		1
380	2	3	sparsam mit Dingen umgehen & Acht auf unsere Umwelt geben			1		1			0					0				0						1			1		0
381	2	5	recyceln, Abfall trennen, ÖV benutzen oder zu Fuß gehen, richtiges Heizen, weniger Reisen, regionale Produkte einkaufen					0			0		1		1	1	1		1	1	1						1		1		0
382	1	5	Recycling, erneuerbare Energien, sparsamer Umgang mit Ressourcen, weniger Fleisch essen					0			0					0			1	1			1					1	1		0
383	1	5	0					0			0					0				0									0		1
384	1	3	weniger Abfall produzieren, weniger Fleisch essen, Glasflaschen brauchen					0			0					0	1	1		1			1						1		0
385	1	4	weniger (Rind-)fleisch essen, weniger Autofahren, Stromverbrauch reduzieren (oder Ökostrom)					0			0			1		1				0			1				1	1	1		0
386	1	3	Kompost					0			0					0	1			1									0		0
387	1	4	0					0			0					0				0									0		1
388	1	3	Energie sparen					0			0					0				0							1		1		0
389	1	5	ÖV benutzen, weniger Fleischkonsum					0			0				1	1				0			1						1		0
390	1	5	Fahrrad fahren, lokale Produkte, wenig Müll produzieren, öffentl. Verkehrsmittel					0			0				1	1	1			1	1								1		0
391	1	3	mehr mit dem Velo unternehmen, kalt duschen, weniger Fleisch essen					0			0				1	1				0			1				1		1		0
392	1	4	Fahrrad fahren, öffentliche Verkehrsmittel, Wasser einsparen, auf Massentierhaltung verzichten					0			0				1	1				0	1						1		1		0
393	1	3	Müll entsorgen, Wasser/Energie sparen					0			0					0	1			1							1		1		0
394	1	3	sorgfältiger mit knappen Ressourcen umgehen, Umweltbewusstsein entwickeln					1	1		1					0				0					1				1		0
395	1	3	mehr Zug fahren					0			0				1	1				0									0		0
396	2	2	weniger duschen, weniger Autofahren, Abfall trennen					0			0			1		1	1			1							1		1		0
397	2	5	weniger lang duschen, Strom sparen usw.					0			0					0				0							1		1		0
398	1	2	keine Umwelt verschmutzen			1		1			0					0				0									0		0
399	2	6	nachhaltiger leben: Wasser sparen, Müll trennen					1	1		1					0	1			1							1		1		0
400	2	3	recyclete Dinge kaufen, Müll trennen, nicht unnötig Strom verschwenden, wenn möglich keine Plastiksachen kaufen					0			0					0	1	1	1	1							1		1		0
401	2	4	weniger konsumieren					0			0					0				0						1			1		0
402	2	3	öffentliche Verkehrsmittel, Energiesparlampen					0			0				1	1				0							1		1		0
403	2	4	Energie sparen (Fahrrad/öff. Verkehrsmittel/Wasser sparen, weniger Licht verbrauchen usw.)					0			0				1	1				0							1		1		0
404	2	4	Müllverbrauch verringern/verbessern (Müll sortieren), Strom sparen, bei Projekten mitarbeiten/spenden, nachhaltiger leben					1	1		1					0	1			1							1		1		0
405	1	6	weniger Strom, nahrung kaufen, die ich esse und nicht später komplett in den Mülleimer kommen					0			0					0				0	1						1		1		0
406	1	3	Wasser sparen, Stromverbrauch reduzieren, öffentliche Verkehrsmittel nutzen					0			0				1	1				0							1		1		0
407	2	4	öffentliche Verkehrsmittel nutzen, weniger Fleisch essen, Bäume pflanzen, öfter zu Fuß/Fahrrad gehen		1			1			0				1	1				0			1						1		0
408	2	4	Strom/Wasser sparen, weniger wegwerfen, mehr zu Fuß gehen					0			0				1	1	1			1							1		1		0
409	2	5	energiebewusster und effizienter handeln					1	2		1					0				0									0		0
410	2	5	ÖV benutzen, wenig fliegen					0			0		1		1	1				0									0		0
411	2	2	0					0			0					0				0									0		1
412	1	6	Energie renouvable [unleserlich]/sustainable energy Wasser/Wind					0			0					0				0								1	1		0
413	2	3	umweltfreundlicher handeln in allen Lebensaspekten, Papierverschwendung vermeiden, öffentl. Verkehrsmittel					1	1		1				1	1			1	1									0		0
414	2	6	0					0			0					0				0									0		1
415	2	4	mehr Bahn fahren als mit dem Auto, energieeffiziente Geräte benutzen					0			0			1	1	1				0								1	1		0
416	2	6	mit Fahrrad anstatt mit dem Auto fahren, Energiesparen (--> Glühbirnen etc.), weniger fliegen					0			0		1	1	1	1				0							1		1		0
417	2	5	Sparlampen, Lebensmittelkonsum einschränken bzw. weniger Foodwaste, lokale Produkte einkaufen, Kleider die hier produziert wurden und diese lange tragen/nicht ständig neue kaufen					0			0					0				0	1	1						1	1		0
418	2	3	zu Fuß gehen anstatt Auto, kein übermäßiger Konsum von Nahrung und keine Verschwendung					0			0			1	1	1				0	1					1			1		0
419	2	4	weniger Essen verschwenden, nicht zu viel bzw. übermäßig einkaufen					0			0					0				0	1			1					1		0
420	2	5	öffentl. Verkehrsmittel benutzen, umweltbewusstes Leben					1	1		1				1	1				0									0		0
421	1	3	umweltfreundlicher leben					1	1		1					0				0									0		0
422	2	3	regionale & saisonale Produkte kaufen, öffentliche Verkehrsmittel oder Velo nutzen, weniger Fleisch essen					0			0				1	1				0	1		1						1		0
423	2	3	nachhaltig mit Ressourcen umgehen --> weniger CO2, sparsam mit Wasser umgehen, keine Wegwerfkultur leben					1	1		1	1				1				0					1				1		0
424	1	2	Recycling, Auto reduzieren					0			0			1		1			1	1									0		0
425	1	4	Das Leben möglichst nachhaltig und effizient gestalten					1	1		1					0				0									0		0
426	2	4	0					0			0					0				0									0		1
427	1	5	innovative + machbare Lösungsansätze entwickeln, richtig abstimmen, richtig wählen!! Selber sparsam sein!					0			0					0				0						1		1	1		0
428	2	4	Fahrrad, ÖV, "fair" einkaufen, Vegetarismus/Veganismus, Stromverbrauch minimieren etc.					0			0				1	1				0	1		1				1		1		0
429	1	3	auf nachhaltige Produkte setzen, haushälterisch mit Ressourcen umgehen					1	1		1					0				0					1				1		0
430	2	6	0					0			0					0				0									0		1
431	2	1	0					0			0					0				0									0		1
432	2	NA	0					0			0					0				0									0		1
433	1	2	weniger Auto, weniger Rindfleisch, weniger Flugzeuge					0			0		1	1		1				0			1						1		0
434	1	4	kein Fleisch, weniger Strom					0			0					0				0			1				1		1		0
435	2	4	weniger mit dem Auto, kein Fleisch essen					0			0			1		1				0			1						1		0
436	1	7	Ich könnte nicht viele Dinge, die ich nicht brauche, [unleserlich, kaufen?]					0			0					0				0									0		1
437	2	4	nachhaltig, regional, bio kaufen; Stromverbrauch verringern, Wasserverbrauch, Benzinverbrauch, etc. verringern					1	1		1	1				1				0	1		1				1		1		0
438	1	NA	weniger Fleisch, Kleider nachhaltig kaufen					0			0					0				0		1	1						1		0
439	1	NA	0					0			0				1	1				0									0		0
440	2	4	das Übliche: weniger Fleisch essen, lokal kaufen, keine echte Baumwolle, öffentliche Verkehrsmittel, Regenwasser, …					0			0					0				0	1		1				1		1		0
441	1	3	weniger fliegen, ÖV, wohnen wir ich arbeite, wenig Fleisch essen, keine (frischen) Überseeprodukte					0			0		1		1	1				0			1						1		0
442	NA	5	so wenig wie möglich mit dem Flugzeug und dem Auto fahren, weniger Fleisch esse, verpackungen vermeden, das Licht und eletr. Geräte beim unnützen Verbrauch abstellen					0			0		1	1		1	1			1			1						1		0
443	2	4	Abfallltrennung, erneuerbare Energien, Ressourcen nicht verschwenden, ÖV statt Auto etc.					0			0			1	1	1	1			1					1			1	1		0
444	1	3	Achten auf Wasserverbrauch, Energieverbrauch (Licht, Heizung), Transport: Woher kamen die Sachen die ich verbrauche & konsumiere (haben die drei Weltreisen hinter sich?)					0			0		1			0				0							1		1		0
445	1	3	weiger Fleisch essen, Strom sparen (Licht immer ausschalten, wen nicht verwendet, Laptop nur laden wenn Akku leer ist), Wasserverbrauch reduzieren, ÖV benutzen oder mit Fahrrad oder zu Fuss gehen, in "grüne Enrgie" investieren					0			0				1	1				0			1				1	1	1		0
446	2	4	weniger lang duschen, Bioerzeugnisse kaufen, Selbst anbauen, auf Plastik verzichten, wenig Auto/Flugzeug etc. benutzen, Heizen minimieren, Verbrauch von Produkten z.b. aus Plastik verringern					0			0		1	1		1		1		1	1		1				1		1		0
447	2	3	ÖV benutzen; saisional & regional Essen; Plastik als Verpackungsmaterial meiden --> wiederverwendbare Stoffe verwenden					0			0				1	1		1	1	1	1								1		0
448	2	3	Regionale produkte einkaufen, Abfall vermeiden, ÖV benutzen, nicht fliegen, keine Einwegprodukte verwenden					0			0		1		1	1	1	1		1	1								1		0
449	1	4	kein Hirsch (?) essen, Zug fahren, Holz Heizug statt Öl etc.					1	1		1				1	1				0			1						1		0
450	2	2	nachhaltig handeln					0			0					0				0									0		1
451	2	5	Fleischkonsum runter, (allgemein Kosum), velo statt Auto, fliegen verzichten, nicht ? nehmen, die Grünen wählen und sich politisch engagieren					0			0		1	1	1	1				0			1						1		0
452	1	6	weniger Abfall, weniger fliegen und Auto fahren					0			0		1	1		1	1			1									0		0
453	1	6	sich ökologisch verhalte, dazu gibt es zahlreiche Optionen wie z.B. mehrheitlich ÖV nutzen					1	1		1				1	1				0									0		0
454	2	4	auf ÖV umsteigen, Food wast verringern, recyclen					0			0				1	1			1	1	1								1		0
455	2	4	Energie sparen, regionale Produkte kaufen, evtl. weniger Fleischprodukte kaufen und konsumieren					0			0					0				0	1		1				1		1		0
456	2	4	Sachen nicht sofort mit neuen ersetzen, wenn sie leicht kaputt sind					0			0					0				0	1								1		0
457	1	4	neue Produkte entwickeln, die länger leben umweltfreundlich hergestellt wurde und später weiter verwendet werden können					0			0					0				0								1	1		0
458	2	3	PW-Nutzung senken, ÖV/Velo bevorzugen, Flugreisen und Fleischkonsum senken, duschen statt baden, Stromsparlampen, Stromberbrauch runter durch weniger TV/PC Nutzung, nur drucken was unbedingt sein muss, Einkauf planen, Abfall verringern, Verpackugsabfall minimieren					0			0		1	1	1	1	1		1	1			1	1			1		1		0
459	1	2	Weniger Strom verbrauchen, weniger Fleisch essen, weniger Auto fahre					0			0			1		1				0			1				1		1		0
460	1	3	weniger duschen, Zug, ÖF fahren, weniger Fleisch					0			0	1			1	1				0			1				1		1		0
461	2	4	weniger fliegen, weniger heizen, kein Auto, kleine Wohnfläche					0			0	1	1	1		1				0							1		1		0
462	1	4	0					0			0					0				0									0		1
463	2	3	ÖV benutzen statt Auto, weniger Wasser brauchen, saisonal einkaufen und Wasser sparen					0			0			1	1	1				0	1						1		1		0
464	2	4	Auto vermeiden, nicht die ganze Zeit in der Welt herumfliege (Easyjet etc. boykotieren), faire Nahrung + Kleider kaufen					0			0		1	1		1				0	1								1		0
				3	3	12	2	66	55	1	54	33	110	111	157	233	67	33	59	126	150	16	107	14	20	27	163	45	318		58

## Sheet: INS
ID	age	sex	INShuman	INSself			A	B	C	D	E	F	G	N	%
1	19	1	B	B		human	2	7	24	92	191	86	52	454	4.54
2	18	2	E	D		%	0.440529	1.54185	5.28634	20.2643	42.0705	18.9427	11.4537
3	19	2	D	C
4	19	2	D	C		self-perception	2	39	124	146	103	36	4	454	4.54
5	20	2	C	C		%	0.440529	8.59031	27.3128	32.1586	22.6872	7.92952	0.881057
6	19	1	D	F
7	20	2	E	E
8	19	2	E	C
9	20	1	E	B
10	20	2	F	E
11	19	2	E	D
12	19	2	E	D
13	20	2	C	B
14	19	2	G	E
15	19	1	E	C
16	20	2	E	D
17	18	1	G	C
18	20	2	E	D
19	19	2	E	D
20	18	2	E	C
21	19	2	D	D
22	19	2	D	B
23	19	2	E	E
24	18	2	E	B
25	21	2	E	C
26	23	1	G	E
27	18	2	E	C
28	19	2	D	D
29	20	2	F	D
30	20	1	E	D
31	19	1	E	C
32	20	2	G	E
33	18	1	E	C
34	33	2	D	D
35	19	NA	G	C
36	19	2	E	D
37	19	2	F	D
38	20	1	E	B
39	18	2	E	D
40	18	1	F	F
41	19	1	E	E
42	18	2	E	C
43	19	2	F	E
44	20	2	F	E
45	19	1	E	D
46	22	1	F	F
47	20	2	F	E
48	20	2	E	D
49	19	1	E	D
50	20	1	E	C
51	18	2	E	E
52	18	2	D	C
53	20	1	F	E
54	20	1	G	G
55	18	2	F	C
56	19	1	D	C
57	20	2	E	F
58	19	2	E	E
59	19	2	D	D
60	19	2	E	D
61	21	2	F	E
62	19	2	E	D
63	23	2	G	E
64	22	1	D	D
65	NA	2	F	D
66	22	1	B	E
67	19	1	E	F
68	19	2	D	C
69	20	2	G	D
70	21	2	F	F
71	20	1	E	C
72	29	2	E	C
73	24	2	D	D
74	23	2	E	C
75	22	2	D	D
76	24	2	F	D
77	19	2	F	C
78	22	2	D	D
79	21	2	D	C
80	19	2	E	D
81	22	2	G	D
82	25	2	G	E
83	21	2	E	B
84	20	2	E	D
85	22	2	F	C
86	22	2	E	D
87	20	2	F	E
88	21	2	G	E
89	22	2	E	F
90	22	1	E	C
91	20	2	E	E
92	22	2	E	C
93	21	2	G	D
94	21	1	G	F
95	22	2	D	C
96	23	1	E	E
97	21	2	G	E
98	21	2	E	D
99	26	2	G	E
100	22	1	D	D
101	21	2	F	E
102	22	2	D	B
103	19	2	F	D
104	23	2	E	D
105	21	1	F	E
106	23	2	F	E
107	27	2	C	E
108	23	1	C	C
109	26	1	E	D
110	21	2	D	B
111	21	2	E	C
112	23	1	E	D
113	23	2	F	E
114	30	1	G	G
115	20	2	E	D
116	23	2	F	E
117	20	2	F	E
118	22	1	G	D
119	21	2	E	D
120	20	2	E	D
121	22	1	NA	NA
122	20	2	F	E
123	21	2	E	E
124	22	1	E	D
125	25	2	NA	NA
126	21	1	D	D
127	21	2	E	B
128	23	1	D	B
129	19	2	E	D
130	21	2	G	E
131	23	2	G	F
132	26	1	D	C
133	20	2	D	C
134	27	1	E	D
135	20	2	E	C
136	19	1	F	D
137	22	1	G	F
138	20	2	D	C
139	22	2	F	D
140	21	1	G	F
141	21	2	E	F
142	21	2	F	D
143	21	1	B	C
144	22	2	F	D
145	20	1	F	F
146	20	2	C	E
147	26	2	F	E
148	22	1	E	D
149	21	2	D	E
150	21	1	E	E
151	21	1	F	D
152	22	2	NA	NA
153	21	1	E	D
154	35	1	NA	NA
155	19	2	E	D
156	21	2	E	D
157	23	1	F	F
158	23	2	E	E
159	22	2	E	D
160	19	2	E	C
161	34	1	F	E
162	24	2	F	E
163	22	2	E	C
164	21	2	F	D
165	39	1	G	D
166	21	1	F	F
167	22	2	F	D
168	19	1	E	E
169	22	2	C	B
170	22	2	E	NA
171	28	1	G	D
172	24	2	F	C
173	21	2	B	B
174	23	2	G	E
175	23	1	D	C
176	24	2	F	D
177	40	2	E	C
178	22	2	F	E
179	23	2	F	D
180	23	1	E	F
181	29	2	E	D
182	19	1	E	C
183	20	1	D	D
184	21	1	E	C
185	18	2	D	C
186	18	2	E	D
187	23	1	D	C
188	21	1	D	D
189	20	1	D	D
190	21	1	E	D
191	21	2	D	C
192	20	1	E	C
193	19	2	D	D
194	19	1	D	B
195	20	1	F	B
196	19	1	D	B
197	26	2	E	E
198	20	1	E	E
199	20	2	F	D
200	20	2	E	D
201	20	1	C	A
202	19	1	D	F
203	21	1	D	D
204	23	1	E	C
205	21	2	F	D
206	20	2	NA	NA
207	21	2	F	D
208	22	2	G	E
209	20	2	E	D
210	25	1	G	E
211	20	1	G	NA
212	20	2	E	E
213	21	2	E	E
214	26	2	G	E
215	20	1	G	F
216	23	1	F	D
217	21	1	E	D
218	20	2	F	F
219	19	1	G	E
220	21	1	E	E
221	26	1	E	E
222	24	2	D	E
223	30	2	D	C
224	22	2	E	B
225	20	2	F	D
226	21	2	D	C
227	19	2	D	C
228	19	2	E	B
229	19	2	D	F
230	26	2	F	E
231	21	1	F	E
232	25	2	E	C
233	19	2	E	F
234	21	2	E	D
235	21	2	E	E
236	20	2	D	C
237	20	2	C	C
238	21	2	C	C
239	19	2	E	D
240	21	1	G	B
241	20	2	D	C
242	21	1	C	B
243	19	1	C	C
244	22	2	E	C
245	19	1	E	E
246	19	2	E	C
247	20	2	E	D
248	22	2	E	D
249	21	2	F	E
250	21	2	E	E
251	20	2	E	C
252	20	1	F	E
253	24	1	F	E
254	21	2	E	D
255	19	2	E	D
256	20	2	D	E
257	23	2	F	D
258	20	2	D	B
259	20	2	D	B
260	19	2	G	F
261	23	2	G	E
262	20	2	E	F
263	20	1	F	C
264	18	2	E	C
265	21	1	E	C
266	20	1	E	F
267	18	1	G	E
268	19	2	E	D
269	20	2	E	E
270	22	2	E	E
271	22	2	E	D
272	19	2	E	C
273	22	2	F	D
274	19	2	E	C
275	19	2	D	D
276	19	2	C	C
277	21	2	E	C
278	20	2	G	G
279	22	2	G	E
280	19	2	F	E
281	20	1	E	D
282	18	2	G	E
283	29	2	E	C
284	21	1	D	D
285	20	2	F	E
286	21	2	F	D
287	19	2	D	B
288	19	2	G	F
289	20	2	E	D
290	18	1	F	D
291	18	2	E	C
292	21	2	F	E
293	20	2	E	C
294	20	2	E	D
295	20	2	F	F
296	NA	2	G	E
297	19	2	D	C
298	22	2	F	D
299	22	2	E	B
300	20	2	F	E
301	23	2	D	C
302	19	2	E	D
303	23	1	F	E
304	24	1	E	C
305	21	1	E	C
306	20	2	F	D
307	21	2	E	D
308	21	1	E	F
309	22	2	D	C
310	20	2	D	E
311	23	1	E	D
312	22	1	D	C
313	22	2	E	E
314	21	2	E	E
315	20	2	D	E
316	22	2	B	B
317	23	1	G	D
318	21	2	D	D
319	22	2	F	E
320	22	2	D	D
321	22	1	A	B
322	20	1	E	C
323	21	2	D	C
324	21	1	E	C
325	21	1	D	C
326	23	1	E	E
327	20	2	E	E
328	22	2	C	C
329	22	2	B	B
330	20	2	C	E
331	22	2	G	E
332	20	1	E	C
333	21	2	D	C
334	21	2	D	B
335	21	2	F	E
336	22	1	E	D
337	21	2	E	D
338	31	2	D	D
339	23	2	E	E
340	25	2	G	E
341	22	2	E	C
342	21	2	C	B
343	21	2	F	C
344	21	2	D	C
345	20	2	E	C
346	22	2	E	D
347	20	2	F	C
348	23	2	D	C
349	23	2	E	D
350	21	2	E	C
351	21	2	D	C
352	20	2	E	D
353	20	2	D	D
354	20	2	D	C
355	19	2	D	B
356	20	2	E	C
357	21	2	E	D
358	20	1	E	D
359	20	2	D	D
360	22	1	E	B
361	22	1	F	C
362	22	1	D	C
363	20	2	E	F
364	22	2	E	D
365	22	2	E	C
366	22	1	D	D
367	20	1	G	E
368	20	2	E	D
369	25	2	C	B
370	20	2	E	D
371	19	2	E	C
372	20	2	E	E
373	21	2	E	C
374	20	2	E	D
375	21	1	E	C
376	21	1	E	E
377	21	2	E	C
378	20	2	D	D
379	20	2	D	C
380	20	2	D	C
381	21	2	F	E
382	27	1	E	E
383	30	1	NA	E
384	28	1	E	C
385	29	1	F	D
386	19	1	B	C
387	19	1	C	D
388	19	1	E	C
389	22	1	F	E
390	20	1	E	E
391	21	1	D	C
392	19	1	F	D
393	19	1	E	C
394	19	1	D	C
395	21	1	D	C
396	21	2	D	B
397	23	2	F	E
398	19	1	C	B
399	19	2	G	F
400	19	2	F	C
401	20	2	F	D
402	24	2	G	C
403	18	2	E	D
404	18	2	D	D
405	19	1	G	F
406	21	1	E	C
407	19	2	E	D
408	20	2	F	D
409	19	2	G	E
410	21	2	E	E
411	19	2	C	B
412	30	1	F	F
413	20	2	E	C
414	21	2	G	F
415	22	2	D	D
416	19	2	E	F
417	20	2	E	E
418	23	2	E	C
419	21	2	C	D
420	19	2	E	E
421	23	1	E	C
422	26	2	D	C
423	21	2	E	C
424	20	1	E	B
425	24	1	E	D
426	22	2	F	D
427	21	1	E	E
428	25	2	F	D
429	21	1	D	C
430	19	2	D	F
431	19	2	C	A
432	18	2	NA	NA
433	21	1	D	B
434	20	1	C	D
435	20	2	E	D
436	22	1	G	G
437	22	2	E	D
438	24	1	NA	NA
439	25	1	NA	NA
440	20	2	D	D
441	23	1	E	C
442	21	NA	F	E
443	20	2	E	D
444	20	1	E	C
445	23	1	D	C
446	21	2	E	D
447	22	2	D	C
448	25	2	D	C
449	20	1	E	D
450	23	2	D	B
451	21	2	G	E
452	20	1	C	F
453	20	1	G	F
454	18	2	D	D
455	21	2	E	D
456	19	2	F	D
457	53	1	A	D
458	20	2	E	C
459	21	1	C	B
460	22	1	E	C
461	23	2	G	D
462	24	1	NA	D
463	21	2	E	C
464	20	2	F	D
